# Supplementary material for: Optimizing community screening for tuberculosis: Spatial analysis of localized case finding from door-to-door screening for TB in an urban district of Ho Chi Minh City, Viet Nam
Source: PLoS One. 2018 Dec 18;13(12):e0209290. doi: 10.1371/journal.pone.0209290 (PMC6298730; doi:10.1371/journal.pone.0209290)
Supplement: S1 Data — Go Vap index case dataset 2011–2015 with counts and proportions of households and TB notifications by catchment area and notification windows, and secondary index case parameters. (CSV) [file pone.0209290.s001.csv]

MDR	Employment	Residency	TB_Type	Patient_type	HIV	Diabetes	Outcome	Age	Sex	Distance_DTU	TotalPatients_1Q	TotalPatients_2Q	TotalPatients_4Q	Households_50m	Households_100m	Households_200m	pop_50	pop_100	pop_200	CArea_TotalPatient_50	CArea_TotalPatient_100	CArea_TotalPatient_200	CArea_1Q_50	CArea_1Q_100	CArea_1Q_200	CArea_2Q_50	CArea_2Q_100	CArea_2Q_200	CArea_4Q_50	CArea_4Q_100	CArea_4Q_200	Exclude_IndexCase_CArea_TotalPatient_50	Exclude_IndexCase_CArea_TotalPatient_100	Exclude_IndexCase_CArea_TotalPatient_200	Exclude_IndexCase_CArea_1Q_50	Exclude_IndexCase_CArea_1Q_100	Exclude_IndexCase_CArea_1Q_200	Exclude_IndexCase_CArea_2Q_50	Exclude_IndexCase_CArea_2Q_100	Exclude_IndexCase_CArea_2Q_200	Exclude_IndexCase_CArea_4Q_50	Exclude_IndexCase_CArea_4Q_100	Exclude_IndexCase_CArea_4Q_200	TheoYield_Exclude_IndexCase_CArea_TotalPatient_50	TheoYield_Exclude_IndexCase_CArea_TotalPatient_100	TheoYield_Exclude_IndexCase_CArea_TotalPatient_200	TheoYield_Exclude_IndexCase_CArea_1Q_50	TheoYield_Exclude_IndexCase_CArea_1Q_100	TheoYield_Exclude_IndexCase_CArea_1Q_200
0	0	1	2	5	0	0	1	58	0	0.4	160	369	755	110	267	766	403	977	2,804	3	4	21	1	1	1	1	1	2	1	2	3	2	3	20	0	0	0	0	0	1	0	1	2	0.004968	0.00307	0.007134	0	0	0
0	4	0	2	5	0	0	1	34	0	5.4	160	372	757	64	240	895	234	878	3,276	2	4	32	1	1	2	1	1	3	1	1	7	1	3	31	0	0	1	0	0	2	0	0	6	0.004269	0.003415	0.009464	0	0	0.000305
0	7	0	2	0	0	0	0	35	1	2.9	164	376	758	137	377	1025	501	1,380	3,752	7	17	53	2	2	2	2	3	4	3	5	9	6	16	52	1	1	1	1	2	3	2	4	8	0.011966	0.011596	0.013861	0.001994	0.000725	0.000267
0	0	0	0	0	0	0	0	73	0	4.8	163	375	757	112	283	1233	410	1,036	4,513	2	9	21	1	1	1	1	1	1	1	3	5	1	8	20	0	0	0	0	0	0	0	2	4	0.00244	0.007724	0.004432	0	0	0
0	9	3	1	0	0	0	0	36	0	3	165	380	756	77	281	930	282	1,028	3,404	5	12	34	2	2	3	2	2	4	3	3	10	4	11	33	1	1	2	1	1	3	2	2	9	0.014193	0.010696	0.009695	0.003548	0.000972	0.000588
0	7	3	0	0	0	0	0	32	1	1.3	164	379	755	71	302	941	260	1,105	3,444	5	12	33	2	2	2	2	2	3	3	3	9	4	11	32	1	1	1	1	1	2	2	2	8	0.015393	0.009952	0.009291	0.003848	0.000905	0.00029
0	4	0	0	0	0	0	0	46	0	1.7	163	378	754	55	209	774	201	765	2,833	1	2	18	1	2	3	1	2	5	1	2	8	0	1	17	0	1	2	0	1	4	0	1	7	0	0.001307	0.006001	0	0.001307	0.000706
0	4	3	2	0	0	0	1	40	0	0.1	162	377	753	38	160	584	139	586	2,137	1	7	19	1	2	3	1	4	7	1	4	7	0	6	18	0	1	2	0	3	6	0	3	6	0	0.010246	0.008421	0	0.001708	0.000936
0	0	3	0	0	0	0	0	20	0	3.6	167	381	756	89	225	831	326	824	3,041	1	6	16	1	1	2	1	1	3	1	1	6	0	5	15	0	0	1	0	0	2	0	0	5	0	0.006072	0.004932	0	0	0.000329
0	7	0	0	1	0	0	2	18	1	2.7	166	380	755	81	281	992	296	1,028	3,631	3	4	21	1	2	2	1	2	5	1	2	8	2	3	20	0	1	1	0	1	4	0	1	7	0.006746	0.002917	0.005509	0	0.000972	0.000275
0	0	3	2	0	0	0	4	25	0	2.3	167	380	757	57	182	713	209	666	2,610	1	3	13	1	1	1	1	1	2	1	1	4	0	2	12	0	0	0	0	0	1	0	0	3	0	0.003002	0.004598	0	0	0
0	7	0	0	0	0	0	0	62	0	1.2	176	389	762	96	291	1182	351	1,065	4,326	3	8	46	1	1	2	1	1	5	1	1	8	2	7	45	0	0	1	0	0	4	0	0	7	0.005692	0.006572	0.010402	0	0	0.000231
0	4	3	0	0	0	0	0	23	1	2.2	175	388	761	55	168	700	201	615	2,562	5	15	37	1	2	3	1	3	6	1	4	10	4	14	36	0	1	2	0	2	5	0	3	9	0.019871	0.022769	0.014052	0	0.001626	0.000781
0	9	0	0	1	0	0	0	38	0	0.1	174	387	760	70	203	504	256	743	1,845	3	7	12	1	1	1	1	1	1	2	2	2	2	6	11	0	0	0	0	0	0	1	1	1	0.007806	0.008076	0.005963	0	0	0
0	0	0	2	0	0	0	1	31	1	1.6	173	386	759	69	242	773	253	886	2,829	3	7	19	1	1	1	1	1	2	2	2	4	2	6	18	0	0	0	0	0	1	1	1	3	0.00792	0.006774	0.006362	0	0	0
0	10	0	0	0	0	0	0	39	0	3	176	389	762	150	425	1295	549	1,556	4,740	8	22	74	1	1	2	2	8	13	3	10	20	7	21	73	0	0	1	1	7	12	2	9	19	0.01275	0.0135	0.015402	0	0	0.000211
0	0	3	0	0	0	0	0	22	0	5	175	388	761	88	315	991	322	1,153	3,627	3	11	28	1	1	3	1	2	5	1	2	7	2	10	27	0	0	2	0	1	4	0	1	6	0.00621	0.008674	0.007444	0	0	0.000551
0	10	0	1	0	0	0	1	31	0	4.7	174	387	760	64	265	867	234	970	3,173	2	4	22	1	3	3	1	3	7	1	3	9	1	3	21	0	2	2	0	2	6	0	2	8	0.004269	0.003093	0.006618	0	0.002062	0.00063
0	9	0	0	0	1	0	0	80	1	1.1	174	389	761	108	346	1095	395	1,266	4,008	2	5	31	1	1	1	1	1	4	1	1	5	1	4	30	0	0	0	0	0	3	0	0	4	0.00253	0.003159	0.007486	0	0	0
0	4	0	0	0	0	0	0	24	0	3	173	388	760	93	303	1231	340	1,109	4,505	9	16	57	1	2	6	1	4	14	2	7	20	8	15	56	0	1	5	0	3	13	1	6	19	0.023503	0.013526	0.012429	0	0.000902	0.00111
0	11	0	1	0	0	0	1	71	0	2.8	172	387	759	59	277	1109	216	1,014	4,059	1	6	20	1	1	1	1	2	4	1	4	7	0	5	19	0	0	0	0	1	3	0	3	6	0	0.004932	0.004681	0	0	0
0	0	3	0	0	0	0	4	23	1	1.2	177	391	762	47	213	847	172	780	3,100	2	7	19	1	1	3	1	1	3	2	4	9	1	6	18	0	0	2	0	0	2	1	3	8	0.005813	0.007696	0.005806	0	0	0.000645
0	4	0	2	0	0	0	1	48	0	3	176	390	761	61	195	925	223	714	3,386	2	7	19	1	1	2	1	1	2	1	2	4	1	6	18	0	0	1	0	0	1	0	1	3	0.004479	0.008407	0.005317	0	0	0.000295
0	7	0	0	0	0	0	0	30	0	1.9	175	389	760	83	287	937	304	1,050	3,429	2	15	29	1	2	3	1	2	4	1	3	7	1	14	28	0	1	2	0	1	3	0	2	6	0.003292	0.013328	0.008165	0	0.000952	0.000583
0	0	0	0	0	0	0	0	55	1	2.4	174	388	759	111	302	848	406	1,105	3,104	1	5	18	1	1	2	1	1	4	1	2	7	0	4	17	0	0	1	0	0	3	0	1	6	0	0.003619	0.005477	0	0	0.000322
0	7	0	0	0	0	0	0	48	1	5.2	173	390	763	43	124	308	157	454	1,127	2	2	13	1	1	1	1	1	1	1	1	4	1	1	12	0	0	0	0	0	0	0	0	3	0.006354	0.002203	0.010645	0	0	0
0	9	0	0	0	0	0	0	21	1	1.9	180	394	762	61	218	884	223	798	3,235	3	6	22	1	1	2	2	2	4	2	2	5	2	5	21	0	0	1	1	1	3	1	1	4	0.008958	0.006267	0.006491	0	0	0.000309
0	7	0	1	0	0	0	4	25	0	2.2	179	393	761	102	309	962	373	1,131	3,521	3	9	38	1	1	2	1	1	6	1	1	9	2	8	37	0	0	1	0	0	5	0	0	8	0.005357	0.007074	0.010509	0	0	0.000284
0	10	0	0	0	0	0	0	56	0	2.3	180	394	764	34	113	465	124	414	1,702	3	9	51	2	2	6	2	3	10	2	4	19	2	8	50	1	1	5	1	2	9	1	3	18	0.016072	0.019343	0.029379	0.008036	0.002418	0.002938
0	4	1	1	0	0	0	1	44	0	1.3	179	393	763	34	113	465	124	414	1,702	3	9	51	2	2	6	2	3	10	2	4	19	2	8	50	1	1	5	1	2	9	1	3	18	0.016072	0.019343	0.029379	0.008036	0.002418	0.002938
0	0	3	2	0	0	0	1	38	0	2.7	178	392	762	123	314	796	450	1,149	2,913	2	10	33	2	3	4	2	3	4	2	3	9	1	9	32	1	2	3	1	2	3	1	2	8	0.002221	0.007831	0.010984	0.002221	0.00174	0.00103
0	7	0	2	0	1	0	1	39	1	1.2	177	391	761	75	244	1008	275	893	3,689	10	15	49	1	1	4	1	1	6	1	2	10	9	14	48	0	0	3	0	0	5	0	1	9	0.032787	0.015677	0.013011	0	0	0.000813
0	7	0	2	0	0	0	1	46	0	4.1	176	390	760	25	187	982	92	684	3,594	1	5	16	1	2	2	1	2	3	1	3	6	0	4	15	0	1	1	0	1	2	0	2	5	0	0.005844	0.004173	0	0.001461	0.000278
0	3	1	0	0	0	0	0	20	0	3.6	179	392	763	149	361	858	545	1,321	3,140	1	1	9	1	1	1	1	1	1	1	1	3	0	0	8	0	0	0	0	0	0	0	0	2	0	0	0.002548	0	0	0
0	7	0	0	0	0	0	0	55	0	1.7	178	391	762	65	267	987	238	977	3,612	1	3	26	1	3	3	1	3	6	1	3	8	0	2	25	0	2	2	0	2	5	0	2	7	0	0.002047	0.006921	0	0.002047	0.000554
0	7	0	2	1	0	0	1	42	0	3.4	177	390	761	47	175	637	172	641	2,331	2	5	7	1	2	2	1	2	2	1	2	2	1	4	6	0	1	1	0	1	1	0	1	1	0.005813	0.006245	0.002574	0	0.001561	0.000429
0	10	1	0	4	1	0	0	59	0	2.3	180	391	763	106	384	1166	388	1,405	4,268	4	6	15	1	1	2	1	1	2	1	1	3	3	5	14	0	0	1	0	0	1	0	0	2	0.007733	0.003558	0.003281	0	0	0.000234
0	7	0	0	0	0	1	0	71	1	2.5	179	390	762	80	245	817	293	897	2,990	2	7	23	1	1	1	1	1	1	1	5	5	1	6	22	0	0	0	0	0	0	0	4	4	0.003415	0.006691	0.007357	0	0	0
0	9	0	2	0	0	0	1	56	1	2.8	178	389	761	123	486	1512	450	1,779	5,534	8	25	67	1	2	4	1	4	7	1	8	21	7	24	66	0	1	3	0	3	6	0	7	20	0.015549	0.013493	0.011926	0	0.000562	0.000542
0	9	3	1	0	0	0	4	30	0	2.2	177	388	760	139	361	891	509	1,321	3,261	3	7	32	1	1	2	1	1	4	1	1	9	2	6	31	0	0	1	0	0	3	0	0	8	0.003931	0.004541	0.009506	0	0	0.000307
0	7	3	0	0	0	0	0	27	0	3.6	179	389	762	93	278	878	340	1,017	3,213	1	6	17	1	1	2	1	1	3	1	1	3	0	5	16	0	0	1	0	0	2	0	0	2	0	0.004914	0.004979	0	0	0.000311
0	9	3	0	0	0	0	4	23	0	1.3	178	388	761	51	215	638	187	787	2,335	5	23	59	2	3	3	2	4	4	2	5	11	4	22	58	1	2	2	1	3	3	1	4	10	0.021429	0.027958	0.024839	0.005357	0.002542	0.000857
0	3	0	1	0	0	0	1	64	0	3.9	177	387	760	80	249	707	293	911	2,588	5	7	20	1	1	1	1	1	1	2	2	4	4	6	19	0	0	0	0	0	0	1	1	3	0.013661	0.006584	0.007343	0	0	0
0	9	0	2	0	0	0	1	32	0	2.6	176	386	759	73	213	680	267	780	2,489	2	7	15	1	1	1	1	1	1	1	1	1	1	6	14	0	0	0	0	0	0	0	0	0	0.003743	0.007696	0.005625	0	0	0
0	9	3	0	0	1	0	0	31	0	2.2	177	387	758	29	137	569	106	501	2,083	1	2	9	1	2	3	1	2	3	1	2	4	0	1	8	0	1	2	0	1	2	0	1	3	0	0.001994	0.003841	0	0.001994	0.00096
0	7	0	0	0	0	0	0	45	0	6.3	176	386	757	124	326	1000	454	1,193	3,660	2	7	18	1	2	2	1	2	6	1	2	6	1	6	17	0	1	1	0	1	5	0	1	5	0.002203	0.005029	0.004645	0	0.000838	0.000273
0	9	3	1	0	0	0	1	54	0	2	177	387	763	105	235	598	384	860	2,189	3	5	39	1	1	2	1	1	3	1	1	6	2	4	38	0	0	1	0	0	2	0	0	5	0.005204	0.004651	0.017362	0	0	0.000457
0	3	1	2	0	0	0	1	29	1	0.2	176	386	762	69	273	1107	253	999	4,052	4	18	61	1	2	6	1	2	9	1	4	17	3	17	60	0	1	5	0	1	8	0	3	16	0.011879	0.017014	0.014809	0	0.001001	0.001234
0	0	0	1	0	0	0	1	28	0	2	175	385	761	45	225	923	165	824	3,378	2	5	20	1	1	1	1	2	2	1	2	2	1	4	19	0	0	0	0	1	1	0	1	1	0.006072	0.004857	0.005624	0	0	0
0	9	0	1	0	0	0	1	32	0	1.4	175	386	761	72	291	1173	264	1,065	4,293	3	9	50	2	2	2	2	3	4	3	5	8	2	8	49	1	1	1	1	2	3	2	4	7	0.00759	0.007511	0.011413	0.003795	0.000939	0.000233
0	0	0	0	1	1	0	3	55	0	2.7	174	385	760	87	320	966	318	1,171	3,536	2	3	16	1	1	3	1	1	4	1	1	6	1	2	15	0	0	2	0	0	3	0	0	5	0.003141	0.001708	0.004243	0	0	0.000566
0	7	0	0	0	0	0	0	44	0	2.9	173	384	759	156	428	1032	571	1,566	3,777	7	11	36	1	1	3	1	1	5	3	5	14	6	10	35	0	0	2	0	0	4	2	4	13	0.010509	0.006384	0.009266	0	0	0.00053
0	0	0	2	0	0	1	1	50	1	1	172	383	758	24	146	886	88	534	3,243	1	16	52	1	3	5	1	4	11	1	7	16	0	15	51	0	2	4	0	3	10	0	6	15	0	0.028071	0.015727	0	0.003743	0.001234
0	9	0	1	0	0	0	1	52	0	1.3	175	388	759	128	390	1190	468	1,427	4,355	1	9	31	1	3	4	1	3	6	1	4	9	0	8	30	0	2	3	0	2	5	0	3	8	0	0.005605	0.006888	0	0.001401	0.000689
0	7	3	2	0	0	0	1	28	0	3.2	174	387	758	115	373	949	421	1,365	3,473	4	5	22	2	2	2	2	2	5	2	2	5	3	4	21	1	1	1	1	1	4	1	1	4	0.007128	0.00293	0.006046	0.002376	0.000733	0.000288
0	0	0	1	0	0	0	1	57	0	2	178	390	764	84	243	545	307	889	1,995	2	3	7	1	1	1	1	1	2	1	1	2	1	2	6	0	0	0	0	0	1	0	0	1	0.003253	0.002249	0.003008	0	0	0
0	4	3	2	0	0	1	1	17	0	3.6	177	389	763	129	342	852	472	1,252	3,118	3	17	42	2	2	5	2	2	7	2	2	8	2	16	41	1	1	4	1	1	6	1	1	7	0.004236	0.012782	0.013148	0.002118	0.000799	0.001283
0	9	1	2	3	0	0	3	48	1	4.7	176	388	762	111	376	1163	406	1,376	4,257	7	11	21	3	3	3	3	3	5	7	8	10	6	10	20	2	2	2	2	2	4	6	7	9	0.014769	0.007267	0.004699	0.004923	0.001453	0.00047
0	9	0	1	0	0	0	1	38	0	1.5	180	390	760	63	183	837	231	670	3,063	4	8	26	2	3	3	2	3	6	2	5	10	3	7	25	1	2	2	1	2	5	1	4	9	0.013011	0.010451	0.008161	0.004337	0.002986	0.000653
0	10	0	1	0	0	0	1	22	0	2.3	179	389	759	59	120	434	216	439	1,588	1	3	9	1	1	3	1	1	3	1	1	4	0	2	8	0	0	2	0	0	2	0	0	3	0	0.004554	0.005036	0	0	0.001259
0	9	1	1	0	0	0	1	31	0	4	178	388	758	111	376	1163	406	1,376	4,257	7	11	21	2	2	3	2	2	4	6	7	9	6	10	20	1	1	2	1	1	3	5	6	8	0.014769	0.007267	0.004699	0.002461	0.000727	0.00047
0	0	0	2	1	0	0	1	32	0	3.4	177	387	757	39	202	930	143	739	3,404	1	7	25	1	1	6	1	1	8	1	2	10	0	6	24	0	0	5	0	0	7	0	1	9	0	0.008116	0.007051	0	0	0.001469
0	9	0	2	0	1	0	1	24	0	3.8	178	389	759	99	322	1200	362	1,179	4,392	3	7	41	1	1	2	1	1	3	1	1	8	2	6	40	0	0	1	0	0	2	0	0	7	0.00552	0.005091	0.009107	0	0	0.000228
0	7	3	0	0	0	0	0	18	0	6.2	177	388	758	106	338	1132	388	1,237	4,143	2	12	17	1	2	2	1	3	3	1	3	3	1	11	16	0	1	1	0	2	2	0	2	2	0.002578	0.008892	0.003862	0	0.000808	0.000241
0	7	0	0	1	0	0	4	48	1	4.6	176	387	757	111	323	1133	406	1,182	4,147	10	24	54	1	1	1	2	3	3	3	7	9	9	23	53	0	0	0	1	2	2	2	6	8	0.022153	0.019456	0.012781	0	0	0
0	9	0	0	0	0	0	0	53	1	0.1	175	386	756	123	398	1111	450	1,457	4,066	3	22	56	1	2	4	2	4	9	2	6	17	2	21	55	0	1	3	1	3	8	1	5	16	0.004443	0.014416	0.013526	0	0.000686	0.000738
0	4	3	2	0	0	1	1	20	1	3.9	174	385	755	82	308	1185	300	1,127	4,337	1	4	14	1	1	1	1	3	4	1	3	5	0	3	13	0	0	0	0	2	3	0	2	4	0	0.002661	0.002997	0	0	0
0	9	0	0	0	0	0	0	39	0	1	175	384	758	90	244	772	329	893	2,826	6	11	23	1	1	2	2	2	5	2	2	6	5	10	22	0	0	1	1	1	4	1	1	5	0.015179	0.011198	0.007786	0	0	0.000354
0	11	0	2	0	0	0	1	54	1	1.1	174	383	757	85	273	1152	311	999	4,216	3	4	24	1	1	2	1	2	4	1	2	6	2	3	23	0	0	1	0	1	3	0	1	5	0.006429	0.003002	0.005455	0	0	0.000237
0	7	1	0	0	0	0	0	42	0	1.3	173	382	756	30	57	188	110	209	688	30	31	50	5	5	6	7	7	12	15	16	22	29	30	49	4	4	5	6	6	11	14	15	21	0.264117	0.143802	0.071213	0.03643	0.019174	0.007267
0	0	0	1	0	0	0	4	59	0	4.7	173	386	757	76	225	876	278	824	3,206	1	4	24	1	2	3	1	2	5	1	2	6	0	3	23	0	1	2	0	1	4	0	1	5	0	0.003643	0.007174	0	0.001214	0.000624
0	0	3	1	0	0	0	1	42	1	2.2	172	385	756	52	191	553	190	699	2,024	9	14	22	2	2	2	2	3	4	5	6	8	8	13	21	1	1	1	1	2	3	4	5	7	0.042034	0.018596	0.010376	0.005254	0.00143	0.000494
0	7	0	1	3	0	0	1	59	0	3	171	384	755	106	289	716	388	1,058	2,621	4	11	33	2	2	2	2	2	3	2	2	7	3	10	32	1	1	1	1	1	2	1	1	6	0.007733	0.009454	0.012211	0.002578	0.000945	0.000382
0	0	0	0	0	0	0	4	18	0	2	171	387	755	35	146	735	128	534	2,690	6	12	31	1	1	1	2	3	4	3	4	6	5	11	30	0	0	0	1	2	3	2	3	5	0.039032	0.020585	0.011152	0	0	0
0	11	0	2	0	0	0	1	23	1	1.5	170	386	754	91	347	1226	333	1,270	4,487	5	11	34	1	1	2	2	3	7	2	3	11	4	10	33	0	0	1	1	2	6	1	2	10	0.01201	0.007874	0.007354	0	0	0.000223
0	0	0	0	3	0	0	0	59	0	0.3	169	385	753	72	185	852	264	677	3,118	5	18	39	1	1	3	2	4	9	3	5	14	4	17	38	0	0	2	1	3	8	2	4	13	0.015179	0.025107	0.012186	0	0	0.000641
0	1	0	1	0	0	0	1	63	0	3	175	387	761	90	359	1385	329	1,314	5,069	2	6	28	1	2	3	1	2	6	1	2	7	1	5	27	0	1	2	0	1	5	0	1	6	0.003036	0.003805	0.005326	0	0.000761	0.000395
0	3	0	0	1	0	1	0	47	1	3.1	169	384	752	44	160	808	161	586	2,957	3	13	45	2	2	8	2	2	13	3	5	17	2	12	44	1	1	7	1	1	12	2	4	16	0.012419	0.020492	0.014879	0.00621	0.001708	0.002367
0	9	0	0	0	0	0	0	45	0	2.9	168	383	751	35	157	730	128	575	2,672	2	4	14	2	2	2	2	3	6	2	3	7	1	3	13	1	1	1	1	2	5	1	2	6	0.007806	0.005221	0.004866	0.007806	0.00174	0.000374
0	11	3	2	0	0	0	1	28	1	3.1	167	382	750	108	348	1198	395	1,274	4,385	5	13	40	1	1	2	1	1	5	2	3	11	4	12	39	0	0	1	0	0	4	1	2	10	0.010119	0.009422	0.008895	0	0	0.000228
0	0	0	1	0	0	0	1	49	0	1.3	170	388	757	64	236	712	234	864	2,606	16	25	64	2	2	2	3	3	3	4	7	11	15	24	63	1	1	1	2	2	2	3	6	10	0.064037	0.027785	0.024176	0.004269	0.001158	0.000384
0	7	0	0	0	0	0	0	36	1	2.9	169	387	756	77	394	1489	282	1,442	5,450	8	22	57	1	1	4	1	5	12	2	6	18	7	21	56	0	0	3	0	4	11	1	5	17	0.024839	0.014563	0.010276	0	0	0.00055
0	7	1	0	0	0	0	0	35	0	2.9	168	386	755	124	309	665	454	1,131	2,434	5	12	26	1	2	2	1	2	2	1	2	6	4	11	25	0	1	1	0	1	1	0	1	5	0.008814	0.009726	0.010272	0	0.000884	0.000411
0	0	0	2	0	1	0	1	37	0	0.5	169	389	760	94	322	1045	344	1,179	3,825	1	16	44	1	2	2	1	3	4	1	6	9	0	15	43	0	1	1	0	2	3	0	5	8	0	0.012728	0.011243	0	0.000849	0.000261
0	7	3	2	0	0	0	1	25	0	2.8	168	388	759	98	438	1437	359	1,603	5,259	5	26	73	1	3	6	2	6	11	2	8	23	4	25	72	0	2	5	1	5	10	1	7	22	0.011152	0.015595	0.01369	0	0.001248	0.000951
0	1	0	2	3	0	0	4	61	0	5.8	167	387	758	66	239	1031	242	875	3,773	4	10	23	1	2	3	1	3	5	1	4	7	3	9	22	0	1	2	0	2	4	0	3	6	0.012419	0.010289	0.00583	0	0.001143	0.00053
0	10	0	1	0	0	0	1	31	1	3.8	174	388	758	89	225	769	326	824	2,815	1	2	11	1	1	1	1	1	2	1	1	3	0	1	10	0	0	0	0	0	1	0	0	2	0	0.001214	0.003553	0	0	0
0	7	3	1	0	0	0	1	27	0	3.2	173	387	757	71	273	997	260	999	3,649	2	5	25	1	1	2	1	1	3	1	2	8	1	4	24	0	0	1	0	0	2	0	1	7	0.003848	0.004003	0.006577	0	0	0.000274
0	0	0	0	0	0	0	0	73	1	1.3	172	386	756	58	139	402	212	509	1,471	1	2	6	1	1	2	1	1	2	1	2	3	0	1	5	0	0	1	0	0	1	0	1	2	0	0.001966	0.003398	0	0	0.00068
0	9	3	0	0	0	0	0	49	1	1.3	177	387	755	31	57	190	113	209	695	30	31	50	4	4	6	6	6	12	14	15	21	29	30	49	3	3	5	5	5	11	13	14	20	0.255597	0.143802	0.070463	0.026441	0.01438	0.00719
0	0	0	0	0	0	0	0	49	0	3.9	177	389	754	72	222	925	264	813	3,386	4	7	20	1	1	1	1	1	1	2	2	4	3	6	19	0	0	0	0	0	0	1	1	3	0.011384	0.007384	0.005612	0	0	0
0	7	0	0	0	0	0	0	36	0	1.1	176	388	753	23	109	490	84	399	1,793	2	5	12	1	1	1	1	1	2	1	1	2	1	4	11	0	0	0	0	0	1	0	0	1	0.011879	0.010027	0.006134	0	0	0
0	0	0	1	0	0	0	1	54	0	3	174	386	751	108	263	762	395	963	2,789	3	8	14	1	1	1	1	1	1	1	1	2	2	7	13	0	0	0	0	0	0	0	0	1	0.00506	0.007272	0.004661	0	0	0
0	0	0	0	0	0	0	0	26	0	1.3	173	385	750	29	57	187	106	209	684	30	31	50	3	3	5	5	5	11	13	14	20	29	30	49	2	2	4	4	4	10	12	13	19	0.273224	0.143802	0.071593	0.018843	0.009587	0.005844
0	10	0	0	0	0	0	0	24	0	3	172	384	749	62	249	946	227	911	3,462	3	5	18	1	1	4	1	2	5	2	3	7	2	4	17	0	0	3	0	1	4	1	2	6	0.008814	0.004389	0.00491	0	0	0.000866
0	7	3	0	0	0	0	4	30	0	3	177	387	751	88	299	1129	322	1,094	4,132	9	11	45	1	1	1	1	1	4	2	3	8	8	10	44	0	0	0	0	0	3	1	2	7	0.024839	0.009138	0.010648	0	0	0
0	0	0	0	0	0	0	0	54	1	2.9	176	386	750	172	447	935	630	1,636	3,422	14	21	48	2	3	4	2	3	6	6	7	11	13	20	47	1	2	3	1	2	5	5	6	10	0.020651	0.012225	0.013734	0.001589	0.001222	0.000877
0	9	0	2	0	0	0	1	35	1	2.4	175	385	749	72	284	1238	264	1,039	4,531	3	6	29	1	1	1	1	1	5	1	2	8	2	5	28	0	0	0	0	0	4	0	1	7	0.00759	0.00481	0.00618	0	0	0
0	7	0	0	3	0	0	0	50	0	3.2	176	387	749	71	205	571	260	750	2,090	7	16	21	1	2	2	1	2	3	2	6	7	6	15	20	0	1	1	0	1	2	1	5	6	0.023089	0.019992	0.00957	0	0.001333	0.000479
0	9	3	1	0	0	0	1	32	0	2.6	175	386	748	79	224	784	289	820	2,869	1	2	4	1	1	1	1	1	1	1	1	2	0	1	3	0	0	0	0	0	0	0	0	1	0	0.00122	0.001046	0	0	0
0	8	0	1	0	0	0	1	60	0	3	182	388	753	114	351	799	417	1,285	2,924	2	5	11	1	1	1	1	1	2	1	1	4	1	4	10	0	0	0	0	0	1	0	0	3	0.002397	0.003114	0.00342	0	0	0
0	4	3	0	0	0	0	0	20	0	2.3	181	387	752	73	200	419	267	732	1,534	1	4	14	1	1	1	1	2	3	1	2	4	0	3	13	0	0	0	0	1	2	0	1	3	0	0.004098	0.008477	0	0	0
0	7	0	1	0	0	0	1	28	0	0.4	186	393	758	46	216	550	168	791	2,013	1	4	12	1	2	3	1	3	4	1	3	4	0	3	11	0	1	2	0	2	3	0	2	3	0	0.003795	0.005464	0	0.001265	0.000994
0	9	0	1	0	1	0	1	23	0	2.9	185	392	757	75	252	734	275	922	2,686	3	7	33	1	1	1	2	2	2	2	3	3	2	6	32	0	0	0	1	1	1	1	2	2	0.007286	0.006505	0.011912	0	0	0
0	0	0	0	0	0	0	0	44	0	3.9	184	391	756	67	232	851	245	849	3,115	2	11	41	1	1	1	1	3	5	1	5	9	1	10	40	0	0	0	0	2	4	0	4	8	0.004078	0.011777	0.012842	0	0	0
0	9	0	0	0	0	0	0	49	1	2.5	183	390	755	61	178	860	223	651	3,148	1	2	11	1	1	2	1	1	3	1	1	4	0	1	10	0	0	1	0	0	2	0	0	3	0	0.001535	0.003177	0	0	0.000318
0	7	0	0	0	0	0	0	31	0	1.5	186	390	755	56	188	747	205	688	2,734	2	9	29	1	2	4	1	2	7	2	3	12	1	8	28	0	1	3	0	1	6	1	2	11	0.004879	0.011627	0.010241	0	0.001453	0.001097
0	9	0	0	0	0	0	1	44	0	2.8	185	389	754	182	412	1453	666	1,508	5,318	3	17	72	1	3	7	1	3	11	1	5	25	2	16	71	0	2	6	0	2	10	0	4	24	0.003002	0.010611	0.013351	0	0.001326	0.001128
0	9	0	2	0	0	0	1	32	0	1.5	188	389	754	37	197	831	135	721	3,041	7	16	43	1	1	3	1	2	6	1	2	9	6	15	42	0	0	2	0	1	5	0	1	8	0.044307	0.020804	0.013809	0	0	0.000658
0	4	3	0	0	0	0	0	20	0	1.5	187	388	753	47	192	799	172	703	2,924	6	24	48	1	2	4	1	2	4	1	4	7	5	23	47	0	1	3	0	1	3	0	3	6	0.029066	0.03273	0.016072	0	0.001423	0.001026
0	3	0	0	0	0	0	4	38	1	1.3	188	390	755	31	57	189	113	209	692	30	31	50	3	3	5	4	4	10	12	13	19	29	30	49	2	2	4	3	3	9	11	12	18	0.255597	0.143802	0.070836	0.017627	0.009587	0.005783
0	7	0	0	1	0	0	2	48	0	4.7	187	389	754	55	202	881	201	739	3,224	4	15	46	2	2	4	2	3	7	2	4	9	3	14	45	1	1	3	1	2	6	1	3	8	0.014903	0.018936	0.013956	0.004968	0.001353	0.00093
0	7	0	0	4	0	0	0	29	0	2.1	186	388	753	55	202	881	201	739	3,224	4	15	46	2	2	4	2	3	7	2	4	9	3	14	45	1	1	3	1	2	6	1	3	8	0.014903	0.018936	0.013956	0.004968	0.001353	0.00093
0	4	0	1	0	1	0	1	20	1	3.3	185	387	752	62	197	775	227	721	2,837	3	5	40	2	2	3	2	2	4	3	3	11	2	4	39	1	1	2	1	1	3	2	2	10	0.008814	0.005548	0.013749	0.004407	0.001387	0.000705
0	9	0	0	1	0	0	0	39	1	3.5	187	390	751	98	415	1473	359	1,519	5,391	3	18	51	1	4	7	1	6	10	1	9	16	2	17	50	0	3	6	0	5	9	0	8	15	0.005576	0.011192	0.009274	0	0.001975	0.001113
0	9	0	1	0	0	0	1	21	0	3.1	186	389	750	121	382	1285	443	1,398	4,703	6	25	53	1	5	7	1	7	10	1	9	16	5	24	52	0	4	6	0	6	9	0	8	15	0.01129	0.017166	0.011057	0	0.002861	0.001276
0	7	0	1	0	0	0	1	32	1	0.6	189	391	753	68	246	1142	249	900	4,180	1	10	26	1	1	2	1	1	4	1	2	8	0	9	25	0	0	1	0	0	3	0	1	7	0	0.009996	0.005981	0	0	0.000239
0	7	3	2	0	1	0	1	22	1	2.8	188	390	752	131	331	1197	479	1,211	4,381	6	20	50	1	2	5	2	4	9	4	7	16	5	19	49	0	1	4	1	3	8	3	6	15	0.010428	0.015684	0.011185	0	0.000825	0.000913
0	0	0	0	0	0	0	2	65	0	2.9	193	401	761	117	327	1230	428	1,197	4,502	4	11	71	2	3	9	3	5	15	3	5	25	3	10	70	1	2	8	2	4	14	2	4	24	0.007006	0.008355	0.015549	0.002335	0.001671	0.001777
0	3	0	2	1	0	0	3	28	1	4.3	191	399	759	99	278	888	362	1,017	3,250	1	2	25	1	1	2	1	1	4	1	1	7	0	1	24	0	0	1	0	0	3	0	0	6	0	0.000983	0.007384	0	0	0.000308
0	4	0	1	0	1	0	1	23	1	1	191	400	760	63	238	693	231	871	2,536	2	9	40	2	2	3	2	2	7	2	2	9	1	8	39	1	1	2	1	1	6	1	1	8	0.004337	0.009184	0.015376	0.004337	0.001148	0.000789
0	0	0	0	0	0	0	0	22	1	3.4	190	399	759	118	371	932	432	1,358	3,411	3	6	23	1	1	3	1	2	4	2	3	5	2	5	22	0	0	2	0	1	3	1	2	4	0.004631	0.003682	0.006449	0	0	0.000586
0	0	1	0	1	0	0	3	52	0	4.5	192	404	764	53	142	673	194	520	2,463	4	11	22	1	1	1	1	1	2	1	2	5	3	10	21	0	0	0	0	0	1	0	1	4	0.015466	0.019241	0.008526	0	0	0
0	11	3	0	0	0	0	0	23	0	5.7	191	403	763	83	281	1113	304	1,028	4,074	2	10	29	1	1	2	1	3	5	1	4	7	1	9	28	0	0	1	0	2	4	0	3	6	0.003292	0.008751	0.006874	0	0	0.000245
0	7	0	0	0	0	0	0	32	0	4.7	193	404	765	86	341	1226	315	1,248	4,487	6	16	32	1	1	2	3	3	4	3	3	6	5	15	31	0	0	1	2	2	3	2	2	5	0.015885	0.012019	0.006909	0	0	0.000223
0	7	3	0	0	0	0	0	23	0	5.3	192	403	764	59	221	588	216	809	2,152	1	7	16	1	1	1	1	2	2	1	4	4	0	6	15	0	0	0	0	1	1	0	3	3	0	0.007418	0.00697	0	0	0
0	9	0	0	0	0	0	0	50	1	3	194	403	768	172	507	1102	630	1,856	4,033	3	8	19	1	2	2	1	4	6	1	4	10	2	7	18	0	1	1	0	3	5	0	3	9	0.003177	0.003772	0.004463	0	0.000539	0.000248
0	0	0	0	0	0	0	0	54	1	1.3	193	402	767	76	210	638	278	769	2,335	3	13	39	1	2	4	2	3	9	2	3	11	2	12	38	0	1	3	1	2	8	1	2	10	0.00719	0.015613	0.016274	0	0.001301	0.001285
0	14	1	0	0	0	1	0	72	0	4.4	192	401	766	54	232	752	198	849	2,752	7	17	38	1	2	2	2	3	6	3	5	9	6	16	37	0	1	1	1	2	5	2	4	8	0.030358	0.018843	0.013443	0	0.001178	0.000363
0	4	0	1	0	0	0	1	19	1	1.7	191	400	765	136	380	1116	498	1,391	4,085	4	18	41	1	2	4	3	5	10	3	6	13	3	17	40	0	1	3	2	4	9	2	5	12	0.006027	0.012223	0.009793	0	0.000719	0.000734
0	9	0	1	0	0	0	1	23	1	2.6	194	403	765	143	461	1364	523	1,687	4,992	3	7	51	1	1	4	1	1	6	1	1	13	2	6	50	0	0	3	0	0	5	0	0	12	0.003821	0.003556	0.010016	0	0	0.000601
0	9	0	0	0	0	0	0	59	0	4.7	193	402	764	143	422	1186	523	1,545	4,341	3	6	18	1	1	2	2	2	4	2	3	6	2	5	17	0	0	1	1	1	3	1	2	5	0.003821	0.003237	0.003916	0	0	0.00023
0	0	0	0	1	0	0	3	55	0	0.1	195	404	763	83	268	1030	304	981	3,770	6	29	55	1	3	6	2	7	11	2	10	17	5	28	54	0	2	5	1	6	10	1	9	16	0.016459	0.028546	0.014324	0	0.002039	0.001326
0	0	0	0	0	0	0	0	52	0	0.5	194	403	762	39	92	226	143	337	827	1	1	1	1	1	1	1	1	1	1	1	1	0	0	0	0	0	0	0	0	0	0	0	0	0	0	0	0	0	0
0	0	2	2	3	0	0	1	88	0	1.6	199	404	769	77	129	207	282	472	758	3	4	6	2	2	3	2	2	3	3	3	4	2	3	5	1	1	2	1	1	2	2	2	3	0.007097	0.006354	0.0066	0.003548	0.002118	0.00264
0	11	0	0	0	0	0	0	40	1	5.7	198	403	768	81	258	922	296	944	3,375	4	7	8	1	2	2	1	2	2	2	3	3	3	6	7	0	1	1	0	1	1	1	2	2	0.010119	0.006354	0.002074	0	0.001059	0.000296
0	7	3	2	0	0	0	1	26	0	1.6	197	402	767	27	88	190	99	322	695	3	3	5	2	2	3	2	2	3	3	3	4	2	2	4	1	1	2	1	1	2	2	2	3	0.020239	0.00621	0.005752	0.010119	0.003105	0.002876
0	9	3	1	0	0	0	1	55	0	5	196	401	766	87	304	998	318	1,113	3,653	4	6	23	2	2	3	2	2	3	3	3	5	3	5	22	1	1	2	1	1	2	2	2	4	0.009422	0.004494	0.006023	0.003141	0.000899	0.000548
0	0	0	0	0	0	0	0	75	0	1.3	198	403	767	89	285	1047	326	1,043	3,832	4	14	35	1	2	3	1	2	4	1	5	9	3	13	34	0	1	2	0	1	3	0	4	8	0.00921	0.012463	0.008873	0	0.000959	0.000522
0	9	0	0	0	0	0	0	49	0	4.4	197	402	766	85	229	722	311	838	2,643	4	6	18	1	1	3	1	1	4	2	2	7	3	5	17	0	0	2	0	0	3	1	1	6	0.009643	0.005966	0.006433	0	0	0.000757
0	0	0	0	1	0	0	4	84	1	1.7	196	401	765	136	331	1122	498	1,211	4,107	7	11	41	1	1	4	3	5	10	3	5	13	6	10	40	0	0	3	2	4	9	2	4	12	0.012054	0.008255	0.009741	0	0	0.000731
0	9	0	0	2	0	0	4	34	1	3.2	196	406	764	143	417	1290	523	1,526	4,721	7	23	55	2	2	6	3	5	13	4	8	20	6	22	54	1	1	5	2	4	12	3	7	19	0.011464	0.014415	0.011437	0.001911	0.000655	0.001059
0	0	0	1	0	0	0	1	76	0	2.9	195	405	763	136	327	838	498	1,197	3,067	3	7	43	1	1	3	1	1	4	1	1	5	2	6	42	0	0	2	0	0	3	0	0	4	0.004018	0.005013	0.013694	0	0	0.000652
0	9	0	1	0	0	0	1	48	0	1.9	194	404	762	63	191	594	231	699	2,174	1	4	15	1	1	2	1	2	3	1	2	3	0	3	14	0	0	1	0	1	2	0	1	2	0	0.004291	0.00644	0	0	0.00046
0	9	0	0	0	0	0	4	40	0	1.4	193	403	761	72	291	1173	264	1,065	4,293	3	9	50	1	2	3	1	3	5	2	4	8	2	8	49	0	1	2	0	2	4	1	3	7	0.00759	0.007511	0.011413	0	0.000939	0.000466
0	9	0	2	1	0	0	1	30	0	2.6	192	402	760	89	266	1039	326	974	3,803	2	5	24	1	2	3	1	2	5	1	2	6	1	4	23	0	1	2	0	1	4	0	1	5	0.00307	0.004109	0.006048	0	0.001027	0.000526
0	14	0	1	0	0	0	1	23	0	3.4	195	406	760	104	277	1001	381	1,014	3,664	2	9	28	1	1	3	1	2	5	1	3	10	1	8	27	0	0	2	0	1	4	0	2	9	0.002627	0.007891	0.00737	0	0	0.000546
0	4	0	1	0	0	0	1	18	0	4.7	194	405	759	118	265	607	432	970	2,222	9	20	28	1	4	5	1	5	6	3	8	10	8	19	27	0	3	4	0	4	5	2	7	9	0.018524	0.01959	0.012153	0	0.003093	0.0018
0	7	0	1	0	0	0	1	28	1	0.1	193	404	758	156	354	971	571	1,296	3,554	1	16	47	1	1	4	1	2	9	1	3	14	0	15	46	0	0	3	0	1	8	0	2	13	0	0.011577	0.012944	0	0	0.000844
0	1	0	0	0	0	0	0	58	0	1.2	192	403	757	57	195	758	209	714	2,774	5	6	23	1	1	3	2	2	5	2	2	8	4	5	22	0	0	2	1	1	4	1	1	7	0.019174	0.007006	0.00793	0	0	0.000721
0	0	0	0	0	0	0	0	43	1	0.2	193	408	756	45	187	723	165	684	2,646	13	21	48	1	1	3	1	1	5	2	2	9	12	20	47	0	0	2	0	0	4	1	1	8	0.07286	0.029222	0.017761	0	0	0.000756
0	0	0	0	0	0	0	0	34	1	3.4	192	407	755	126	370	727	461	1,354	2,661	2	3	9	1	1	2	1	1	2	1	1	3	1	2	8	0	0	1	0	0	1	0	0	2	0.002168	0.001477	0.003007	0	0	0.000376
0	0	3	1	3	0	0	4	53	1	2.8	191	406	754	46	158	859	168	578	3,144	4	5	23	1	1	2	1	1	3	1	1	7	3	4	22	0	0	1	0	0	2	0	0	6	0.017819	0.006917	0.006998	0	0	0.000318
0	9	0	2	0	0	0	1	41	1	1.3	212	421	769	89	281	802	326	1,028	2,935	17	33	73	2	2	2	3	4	6	5	8	16	16	32	72	1	1	1	2	3	5	4	7	15	0.049119	0.031114	0.024529	0.00307	0.000972	0.000341
0	4	3	0	0	0	0	0	22	0	3.2	211	422	773	159	401	799	582	1,468	2,924	6	17	27	1	1	1	1	2	2	1	2	4	5	16	26	0	0	0	0	1	1	0	1	3	0.008592	0.010902	0.008891	0	0	0
0	11	0	0	0	0	0	4	48	0	2.3	210	421	772	58	239	812	212	875	2,972	1	5	10	1	1	1	1	1	1	1	2	3	0	4	9	0	0	0	0	0	0	0	1	2	0	0.004573	0.003028	0	0	0
0	12	0	0	0	0	0	0	50	0	4.2	213	424	773	56	153	198	205	560	725	1	2	3	1	1	1	1	1	1	1	1	1	0	1	2	0	0	0	0	0	0	0	0	0	0	0.001786	0.00276	0	0	0
0	7	0	0	0	0	1	0	55	0	1.3	217	424	775	110	288	1052	403	1,054	3,850	4	18	30	1	2	3	2	4	5	2	5	7	3	17	29	0	1	2	1	3	4	1	4	6	0.007452	0.016128	0.007532	0	0.000949	0.000519
0	7	0	0	0	0	0	0	39	0	4.2	216	423	774	107	398	1291	392	1,457	4,725	4	4	14	1	1	3	1	1	3	1	1	4	3	3	13	0	0	2	0	0	2	0	0	3	0.00766	0.002059	0.002751	0	0	0.000423
0	9	0	0	0	0	0	4	45	0	1.4	215	422	773	42	173	737	154	633	2,697	2	4	15	1	2	3	1	2	5	1	2	6	1	3	14	0	1	2	0	1	4	0	1	5	0.006505	0.004738	0.00519	0	0.001579	0.000741
0	7	0	1	0	0	0	1	22	0	4	214	421	772	100	324	786	366	1,186	2,877	1	8	21	1	1	1	1	2	3	1	3	4	0	7	20	0	0	0	0	1	2	0	2	3	0	0.005903	0.006952	0	0	0
0	0	0	0	3	0	0	4	65	1	5.9	213	420	771	128	406	1099	468	1,486	4,022	2	5	18	1	1	2	1	2	5	2	4	8	1	4	17	0	0	1	0	1	4	1	3	7	0.002135	0.002692	0.004226	0	0	0.000249
0	9	0	0	0	0	0	0	54	1	0.5	218	422	770	55	211	844	201	772	3,089	8	17	34	2	2	2	3	3	4	4	5	7	7	16	33	1	1	1	2	2	3	3	4	6	0.034774	0.020718	0.010683	0.004968	0.001295	0.000324
0	7	0	0	0	0	1	0	48	1	0.1	217	421	769	63	278	1098	231	1,017	4,019	14	21	64	1	2	4	4	5	10	5	7	17	13	20	63	0	1	3	3	4	9	4	6	16	0.05638	0.019656	0.015677	0	0.000983	0.000747
0	10	3	2	0	1	0	4	32	1	2.3	216	420	768	1	3	90	4	11	329	4	4	39	1	1	4	2	2	9	2	2	15	3	3	38	0	0	3	1	1	8	1	1	14	0.819672	0.273224	0.115361	0	0	0.009107
0	9	0	0	0	0	0	0	55	0	3.5	215	419	767	129	443	1292	472	1,621	4,729	5	10	50	2	2	3	2	2	8	2	2	9	4	9	49	1	1	2	1	1	7	1	1	8	0.008472	0.005551	0.010362	0.002118	0.000617	0.000423
0	0	1	0	0	0	0	4	46	0	5	214	418	766	89	312	926	326	1,142	3,389	2	5	20	1	1	4	1	1	4	1	2	5	1	4	19	0	0	3	0	0	3	0	1	4	0.00307	0.003503	0.005606	0	0	0.000885
0	7	0	0	4	0	0	0	38	0	0.5	213	417	765	81	307	1024	296	1,124	3,748	3	11	45	1	1	5	1	1	7	2	2	11	2	10	44	0	0	4	0	0	6	1	1	10	0.006746	0.0089	0.01174	0	0	0.001067
0	1	0	0	0	0	0	0	72	0	5.4	217	419	768	85	288	910	311	1,054	3,331	1	3	17	1	1	3	1	1	3	1	1	5	0	2	16	0	0	2	0	0	2	0	0	4	0	0.001897	0.004804	0	0	0.0006
0	3	2	1	0	0	0	4	40	1	3.3	216	418	767	76	349	1266	278	1,277	4,634	3	10	51	1	1	3	1	2	8	1	3	17	2	9	50	0	0	2	0	1	7	0	2	16	0.00719	0.007046	0.010791	0	0	0.000432
0	9	0	0	0	0	0	0	47	0	1.9	215	417	766	116	341	954	425	1,248	3,492	4	5	19	1	1	2	1	1	4	2	3	9	3	4	18	0	0	1	0	0	3	1	2	8	0.007066	0.003205	0.005155	0	0	0.000286
0	11	1	0	1	0	0	0	44	1	4.3	215	421	767	98	241	1045	359	882	3,825	3	11	41	1	1	3	1	1	4	1	3	11	2	10	40	0	0	2	0	0	3	0	2	10	0.005576	0.011337	0.010458	0	0	0.000523
0	7	0	2	0	0	0	1	28	0	2	214	420	766	29	152	611	106	556	2,236	1	2	16	1	1	2	1	1	3	1	1	3	0	1	15	0	0	1	0	0	2	0	0	2	0	0.001798	0.006708	0	0	0.000447
0	4	0	1	0	1	0	1	18	0	3.6	215	423	769	99	273	883	362	999	3,232	4	6	18	1	1	2	1	1	5	1	2	8	3	5	17	0	0	1	0	0	4	0	1	7	0.00828	0.005004	0.00526	0	0	0.000309
0	11	0	1	0	0	0	1	24	1		214	422	768	81	194	445	296	710	1,629	3	7	20	2	2	4	3	3	6	3	4	7	2	6	19	1	1	3	2	2	5	2	3	6	0.006746	0.00845	0.011666	0.003373	0.001408	0.001842
0	7	0	0	0	0	0	0	53	0	4.7	217	422	771	91	366	1187	333	1,340	4,344	8	13	22	1	1	3	4	4	6	6	6	8	7	12	21	0	0	2	3	3	5	5	5	7	0.021017	0.008958	0.004834	0	0	0.00046
0	0	0	1	0	0	0	1	80	0	1.8	216	421	770	44	132	518	161	483	1,896	1	3	7	1	1	1	1	1	2	1	2	3	0	2	6	0	0	0	0	0	1	0	1	2	0	0.00414	0.003165	0	0	0
0	4	1	1	0	0	0	1	22	0	1.4	215	420	769	25	84	323	92	307	1,182	1	1	5	1	1	1	1	1	1	1	1	3	0	0	4	0	0	0	0	0	0	0	0	2	0	0	0.003384	0	0	0
0	7	3	0	0	1	0	0	32	0	0.5	218	420	768	83	307	1109	304	1,124	4,059	10	24	64	1	2	4	2	5	10	3	6	18	9	23	63	0	1	3	1	4	9	2	5	17	0.029627	0.02047	0.015521	0	0.00089	0.000739
0	9	0	1	0	0	1	4	49	0	1.5	217	419	767	89	302	1288	326	1,105	4,714	1	14	55	1	2	6	1	2	8	1	3	13	0	13	54	0	1	5	0	1	7	0	2	12	0	0.011761	0.011455	0	0.000905	0.001061
0	7	1	0	0	0	0	5	24	1	2.6	216	418	766	76	164	807	278	600	2,954	1	11	28	1	2	2	1	2	3	1	2	3	0	10	27	0	1	1	0	1	2	0	1	2	0	0.01666	0.009141	0	0.001666	0.000339
0	9	2	0	0	0	0	4	56	0	0.4	215	417	765	45	203	849	165	743	3,107	8	17	33	1	1	1	2	2	3	3	4	5	7	16	32	0	0	0	1	1	2	2	3	4	0.042502	0.021535	0.010298	0	0	0
0	4	3	0	0	0	0	0	19	0	0.1	214	416	764	58	188	624	212	688	2,284	5	8	50	1	1	4	1	1	7	1	3	10	4	7	49	0	0	3	0	0	6	0	2	9	0.018843	0.010173	0.021455	0	0	0.001314
0	7	3	2	0	0	0	1	29	1	3	217	416	763	75	274	854	275	1,003	3,126	1	4	37	1	1	4	1	1	4	1	1	6	0	3	36	0	0	3	0	0	3	0	0	5	0	0.002992	0.011518	0	0	0.00096
0	10	3	2	0	0	0	1	26	0	2.2	216	415	762	62	222	740	227	813	2,708	3	8	24	1	3	4	1	3	5	1	3	6	2	7	23	0	2	3	0	2	4	0	2	5	0.008814	0.008615	0.008492	0	0.002461	0.001108
0	9	0	2	0	0	0	4	33	1	2.3	215	414	761	96	252	1032	351	922	3,777	2	7	17	1	1	2	1	1	2	1	4	6	1	6	16	0	0	1	0	0	1	0	3	5	0.002846	0.006505	0.004236	0	0	0.000265
0	1	0	1	0	0	0	1	72	0	2.6	214	413	760	134	320	934	490	1,171	3,418	1	4	9	1	2	2	1	3	4	1	3	6	0	3	8	0	1	1	0	2	3	0	2	5	0	0.002561	0.00234	0	0.000854	0.000293
0	3	0	1	0	0	0	1	54	1	1.3	216	415	759	49	209	601	179	765	2,200	9	20	35	1	1	2	1	4	5	3	9	13	8	19	34	0	0	1	0	3	4	2	8	12	0.044608	0.024839	0.015457	0	0	0.000455
0	9	1	0	0	0	0	0	50	0	4.7	220	418	758	88	272	654	322	996	2,394	10	19	26	3	3	3	4	4	4	5	7	8	9	18	25	2	2	2	3	3	3	4	6	7	0.027943	0.018081	0.010444	0.00621	0.002009	0.000836
0	11	0	2	0	0	0	1	37	1	5.4	219	417	757	48	183	620	176	670	2,269	4	21	40	1	2	3	1	2	5	1	4	10	3	20	39	0	1	2	0	1	4	0	3	9	0.017077	0.029861	0.017187	0	0.001493	0.000881
0	7	1	2	0	0	0	4	28	0	4.7	218	416	756	44	127	465	161	465	1,702	5	20	34	1	1	1	2	4	4	4	8	10	4	19	33	0	0	0	1	3	3	3	7	9	0.024839	0.040876	0.01939	0	0	0
0	10	0	2	0	1	0	1	32	0	2.1	217	415	755	85	226	929	311	827	3,400	2	3	16	1	1	2	1	1	2	1	1	4	1	2	15	0	0	1	0	0	1	0	0	3	0.003214	0.002418	0.004412	0	0	0.000294
0	10	0	2	5	0	0	5	31	1	3	216	414	754	80	278	930	293	1,017	3,404	1	5	19	1	2	3	1	2	4	1	4	9	0	4	18	0	1	2	0	1	3	0	3	8	0	0.003931	0.005288	0	0.000983	0.000588
0	3	3	0	0	0	0	0	49	1	3.3	215	413	753	116	345	1193	425	1,263	4,366	1	8	48	1	1	3	1	1	4	1	1	9	0	7	47	0	0	2	0	0	3	0	0	8	0	0.005544	0.010764	0	0	0.000458
0	4	3	2	0	0	0	1	19	1	3.5	222	421	752	45	153	537	165	560	1,965	3	7	7	1	1	1	1	1	1	2	2	2	2	6	6	0	0	0	0	0	0	1	1	1	0.012143	0.010715	0.003053	0	0	0
0	0	0	0	0	0	0	0	31	0	1.1	221	420	751	40	137	657	146	501	2,405	1	3	10	1	1	1	1	1	1	1	1	1	0	2	9	0	0	0	0	0	0	0	0	0	0	0.003989	0.003743	0	0	0
0	7	0	1	0	0	0	1	36	0	1.5	220	419	750	39	102	271	143	373	992	1	1	3	1	1	1	1	1	1	1	1	1	0	0	2	0	0	0	0	0	0	0	0	0	0	0	0.002016	0	0	0
0	7	0	0	1	0	0	0	58	0	4.5	219	418	749	96	327	839	351	1,197	3,071	2	6	30	1	1	2	1	1	4	1	2	8	1	5	29	0	0	1	0	0	3	0	1	7	0.002846	0.004178	0.009444	0	0	0.000326
0	7	0	0	0	0	0	0	31	0	4.3	218	417	748	74	220	937	271	805	3,429	2	4	20	1	1	2	1	1	2	1	1	4	1	3	19	0	0	1	0	0	1	0	0	3	0.003692	0.003726	0.00554	0	0	0.000292
0	4	3	2	0	0	0	1	22	0	3.1	217	416	747	45	158	357	165	578	1,307	1	4	7	1	1	1	1	1	1	1	1	1	0	3	6	0	0	0	0	0	0	0	0	0	0	0.005188	0.004592	0	0	0
0	0	0	0	0	0	0	0	73	0	2.8	216	415	746	69	266	709	253	974	2,595	2	9	30	1	1	1	1	3	5	1	3	8	1	8	29	0	0	0	0	2	4	0	2	7	0.00396	0.008217	0.011176	0	0	0
0	4	3	1	0	0	0	1	28	0	3	215	414	745	29	130	574	106	476	2,101	1	2	19	1	1	4	1	2	5	1	2	5	0	1	18	0	0	3	0	1	4	0	1	4	0	0.002102	0.008568	0	0	0.001428
0	7	0	0	1	0	0	0	54	0	2.3	216	413	748	108	362	1296	395	1,325	4,743	3	12	73	1	4	9	1	5	16	1	5	23	2	11	72	0	3	8	0	4	15	0	4	22	0.00506	0.008302	0.015179	0	0.002264	0.001687
0	7	0	0	0	0	0	0	36	0	0.2	215	412	747	73	318	1192	267	1,164	4,363	9	15	53	1	1	2	1	1	3	1	2	7	8	14	52	0	0	1	0	0	2	0	1	6	0.029942	0.012029	0.011919	0	0	0.000229
0	4	3	0	3	0	0	1	17	0	2.2	217	413	750	51	134	210	187	490	769	1	2	6	1	1	1	1	1	1	1	1	2	0	1	5	0	0	0	0	0	0	0	0	1	0	0.002039	0.006505	0	0	0
0	0	0	0	2	0	0	0	50	0	1.1	216	412	749	71	206	665	260	754	2,434	2	6	19	1	1	1	1	1	2	1	1	2	1	5	18	0	0	0	0	0	1	0	0	1	0.003848	0.006632	0.007396	0	0	0
0	9	0	0	0	0	0	0	53	0	2.9	215	411	748	145	548	1623	531	2,006	5,940	3	8	29	1	2	2	1	2	3	2	4	8	2	7	28	0	1	1	0	1	2	1	3	7	0.003769	0.00349	0.004714	0	0.000499	0.000168
0	7	0	2	0	0	0	1	41	0	2.9	215	412	749	106	333	1116	388	1,219	4,085	5	8	16	1	2	2	2	3	4	4	5	6	4	7	15	0	1	1	1	2	3	3	4	5	0.01031	0.005743	0.003672	0	0.00082	0.000245
0	9	0	0	0	0	0	0	30	0	0.1	214	411	748	44	173	632	161	633	2,313	5	11	36	1	2	4	1	2	7	1	2	10	4	10	35	0	1	3	0	1	6	0	1	9	0.024839	0.015793	0.015131	0	0.001579	0.001297
0	7	0	0	0	1	0	0	35	0	1.4	213	410	747	49	170	843	179	622	3,085	5	9	27	1	2	4	2	3	7	2	3	9	4	8	26	0	1	3	1	2	6	1	2	8	0.022304	0.012858	0.008427	0	0.001607	0.000972
0	10	1	2	0	0	0	1	35	0	5.6	212	409	746	72	261	1106	264	955	4,048	1	1	8	1	1	2	1	1	3	1	1	3	0	0	7	0	0	1	0	0	2	0	0	2	0	0	0.001729	0	0	0.000247
0	10	0	2	0	1	0	1	28	1	1.9	213	412	747	68	174	436	249	637	1,596	1	2	32	1	1	2	1	1	3	1	1	5	0	1	31	0	0	1	0	0	2	0	0	4	0	0.00157	0.019426	0	0	0.000627
0	10	0	0	0	0	0	0	28	1	0.6	212	411	746	45	133	416	165	487	1,523	6	8	14	1	1	1	1	1	1	2	2	2	5	7	13	0	0	0	0	0	0	1	1	1	0.030358	0.01438	0.008538	0	0	0
0	4	3	1	0	0	0	1	24	0	1.3	211	410	745	21	132	528	77	483	1,932	1	5	15	1	1	2	1	2	3	1	2	3	0	4	14	0	0	1	0	1	2	0	1	2	0	0.00828	0.007245	0	0	0.000517
0	9	3	0	0	0	0	0	40	0	2.3	212	410	745	72	270	922	264	988	3,375	1	4	13	1	1	2	1	1	4	1	2	7	0	3	12	0	0	1	0	0	3	0	1	6	0	0.003036	0.003556	0	0	0.000296
0	0	0	2	5	0	0	1	39	1	4.6	211	409	744	71	305	954	260	1,116	3,492	9	29	66	1	2	4	3	4	9	3	5	13	8	28	65	0	1	3	2	3	8	2	4	12	0.030786	0.025083	0.018616	0	0.000896	0.000859
0	0	0	0	0	1	0	0	87	0	2.9	212	412	754	169	424	957	619	1,552	3,503	11	19	62	2	2	3	4	5	8	6	7	11	10	18	61	1	1	2	3	4	7	5	6	10	0.016167	0.011599	0.017416	0.001617	0.000644	0.000571
0	10	0	0	0	0	0	0	24	1	4.7	211	411	753	47	199	1018	172	728	3,726	2	7	25	1	2	3	1	3	4	1	4	6	1	6	24	0	1	2	0	2	3	0	3	5	0.005813	0.008238	0.006441	0	0.001373	0.000537
0	99	3	2	0	0	0	1	25	1	3.2	212	415	752	74	333	1213	271	1,219	4,440	2	23	70	2	6	13	2	6	16	2	11	23	1	22	69	1	5	12	1	5	15	1	10	22	0.003692	0.018051	0.015542	0.003692	0.004102	0.002703
0	4	0	0	0	0	0	0	29	1	4.1	214	413	744	49	216	1107	179	791	4,052	2	5	23	1	2	4	1	2	5	1	2	7	1	4	22	0	1	3	0	1	4	0	1	6	0.005576	0.00506	0.00543	0	0.001265	0.00074
0	9	0	0	0	0	0	0	48	0	3.2	217	415	754	108	312	1096	395	1,142	4,011	5	20	63	1	2	12	1	3	15	2	5	21	4	19	62	0	1	11	0	2	14	1	4	20	0.010119	0.016639	0.015456	0	0.000876	0.002742
0	0	0	0	0	0	0	3	75	0	3.5	216	414	753	133	413	1529	487	1,512	5,596	3	12	46	2	3	4	3	5	9	3	7	14	2	11	45	1	2	3	2	4	8	2	6	13	0.004109	0.007277	0.008041	0.002054	0.001323	0.000536
0	0	0	1	0	1	0	1	34	0	2.9	215	413	752	14	35	191	51	128	699	1	2	8	1	1	1	1	1	1	1	1	1	0	1	7	0	0	0	0	0	0	0	0	0	0	0.007806	0.010013	0	0	0
0	0	0	2	5	0	0	5	35	0	5.3	214	412	751	100	298	804	366	1,091	2,943	3	6	26	1	1	2	1	1	2	2	4	8	2	5	25	0	0	1	0	0	1	1	3	7	0.005464	0.004584	0.008496	0	0	0.00034
0	0	0	0	1	1	0	0	64	0	1.7	217	413	754	76	220	703	278	805	2,573	2	5	15	1	1	2	1	1	5	1	1	5	1	4	14	0	0	1	0	0	4	0	0	4	0.003595	0.004968	0.005441	0	0	0.000389
0	10	3	1	0	0	0	1	22	0	1.1	216	412	753	96	330	1110	351	1,208	4,063	2	6	15	1	1	1	1	1	2	1	2	4	1	5	14	0	0	0	0	0	1	0	1	3	0.002846	0.00414	0.003446	0	0	0
0	9	3	1	3	0	0	4	57	0	1.3	215	411	752	37	71	225	135	260	824	31	31	51	3	3	6	8	8	13	12	12	17	30	30	50	2	2	5	7	7	12	11	11	16	0.221533	0.115447	0.060716	0.014769	0.007696	0.006072
0	0	0	2	0	0	0	4	80	1	3.1	214	410	751	123	433	1307	450	1,585	4,784	5	13	52	1	1	4	1	1	8	1	1	10	4	12	51	0	0	3	0	0	7	0	0	9	0.008885	0.007572	0.010661	0	0	0.000627
0	9	1	1	0	0	1	1	34	0	0.5	213	409	750	69	261	904	253	955	3,309	3	8	48	1	1	4	1	2	6	1	3	14	2	7	47	0	0	3	0	1	5	0	2	13	0.00792	0.007328	0.014205	0	0	0.000907
0	9	0	0	1	0	0	2	40	0	4.4	216	412	749	82	192	835	300	703	3,056	4	10	41	1	1	3	1	3	7	2	4	9	3	9	40	0	0	2	0	2	6	1	3	8	0.009996	0.012807	0.013089	0	0	0.000654
0	4	3	2	5	0	0	1	24	0	1.3	215	411	748	26	68	372	95	249	1,362	2	9	28	1	1	2	1	1	4	1	2	5	1	8	27	0	0	1	0	0	3	0	1	4	0.010509	0.032144	0.019831	0	0	0.000734
0	9	0	0	1	0	0	2	53	0	0.3	214	410	747	87	197	589	318	721	2,156	3	6	31	2	2	4	2	2	5	2	2	9	2	5	30	1	1	3	1	1	4	1	1	8	0.006281	0.006935	0.013916	0.003141	0.001387	0.001392
0	9	1	1	0	0	0	1	37	0	2.5	213	409	746	118	346	1294	432	1,266	4,736	1	2	19	1	2	3	1	2	6	1	2	8	0	1	18	0	1	2	0	1	5	0	1	7	0	0.00079	0.003801	0	0.00079	0.000422
0	9	3	1	0	1	0	1	33	0	0.4	212	408	745	22	93	445	81	340	1,629	1	2	22	1	1	3	1	1	4	1	1	6	0	1	21	0	0	2	0	0	3	0	0	5	0	0.002938	0.012894	0	0	0.001228
0	7	0	1	0	0	0	1	30	0	5.6	211	407	744	57	279	960	209	1,021	3,514	9	10	23	2	2	2	3	3	4	4	4	9	8	9	22	1	1	1	2	2	3	3	3	8	0.038347	0.008814	0.006261	0.004793	0.000979	0.000285
0	1	0	0	0	1	0	0	71	0	6.1	213	406	748	55	236	1035	201	864	3,788	9	12	17	2	2	3	2	2	3	2	2	4	8	11	16	1	1	2	1	1	2	1	1	3	0.039742	0.012735	0.004224	0.004968	0.001158	0.000528
0	7	3	0	0	0	0	0	55	0	3.2	212	405	747	87	236	815	318	864	2,983	5	9	24	1	2	2	1	2	2	1	2	2	4	8	23	0	1	1	0	1	1	0	1	1	0.012562	0.009262	0.007711	0	0.001158	0.000335
0	0	3	2	1	0	0	1	63	0	3.1	211	409	748	49	155	786	179	567	2,877	3	17	41	1	2	6	1	3	7	1	7	13	2	16	40	0	1	5	0	2	6	0	6	12	0.011152	0.028204	0.013905	0	0.001763	0.001738
0	10	3	0	0	0	0	4	28	0	3.6	214	408	748	72	269	983	264	985	3,598	1	10	29	1	2	2	1	2	3	1	3	6	0	9	28	0	1	1	0	1	2	0	2	5	0	0.009141	0.007783	0	0.001016	0.000278
0	8	0	0	0	0	0	0	67	0	4.8	216	414	747	50	275	1127	183	1,007	4,125	4	13	63	1	1	10	1	2	13	1	3	20	3	12	62	0	0	9	0	1	12	0	2	19	0.016393	0.011923	0.015031	0	0	0.002182
0	0	0	1	5	0	0	1	73	1	2.3	222	417	750	42	85	278	154	311	1,017	1	7	44	1	3	5	1	3	9	1	3	13	0	6	43	0	2	4	0	2	8	0	2	12	0	0.019286	0.042261	0	0.006429	0.003931
0	0	0	2	0	0	0	1	80	1	6.4	221	416	749	50	220	979	183	805	3,583	4	12	22	1	2	3	1	2	4	1	3	7	3	11	21	0	1	2	0	1	3	0	2	6	0.016393	0.013661	0.005861	0	0.001242	0.000558
0	7	0	1	0	0	0	1	22	1	3	220	415	748	63	164	519	231	600	1,900	1	7	32	1	1	4	1	1	4	1	1	5	0	6	31	0	0	3	0	0	3	0	0	4	0	0.009996	0.01632	0	0	0.001579
0	0	0	0	0	0	0	0	48	0	2.9	219	414	747	82	271	1054	300	992	3,858	6	17	46	2	2	3	3	3	5	3	4	9	5	16	45	1	1	2	2	2	4	2	3	8	0.01666	0.016131	0.011665	0.003332	0.001008	0.000518
0	0	0	0	0	0	0	0	41	0	1.3	222	414	750	40	161	911	146	589	3,334	5	15	48	1	3	6	1	3	8	2	4	13	4	14	47	0	2	5	0	2	7	1	3	12	0.027322	0.023759	0.014096	0	0.003394	0.0015
0	9	0	1	0	0	0	1	57	0	4.7	222	414	752	91	284	656	333	1,039	2,401	10	19	28	2	2	2	3	4	4	4	6	8	9	18	27	1	1	1	2	3	3	3	5	7	0.027022	0.017317	0.011246	0.003002	0.000962	0.000417
0	0	0	1	0	0	0	1	71	0	1.3	221	413	751	105	275	872	384	1,007	3,192	8	13	40	1	2	5	2	3	7	2	3	9	7	12	39	0	1	4	1	2	6	1	2	8	0.018215	0.011923	0.01222	0	0.000994	0.001253
0	0	0	1	0	0	0	1	40	0	2.9	220	412	750	27	154	698	99	564	2,555	12	21	45	1	1	4	1	1	6	1	2	9	11	20	44	0	0	3	0	0	5	0	1	8	0.111313	0.035484	0.017223	0	0	0.001174
0	10	0	0	0	0	0	0	23	0	2.6	219	411	749	120	335	975	439	1,226	3,569	1	6	20	1	2	5	1	2	6	1	2	6	0	5	19	0	1	4	0	1	5	0	1	5	0	0.004078	0.005324	0	0.000816	0.001121
0	0	0	1	0	1	0	1	54	0	2.9	218	410	748	104	371	1427	381	1,358	5,223	9	30	59	1	2	8	1	2	10	1	5	14	8	29	58	0	1	7	0	1	9	0	4	13	0.021017	0.021357	0.011105	0	0.000736	0.00134
0	4	3	2	0	0	0	1	24	0	4.9	217	409	747	67	279	688	245	1,021	2,518	4	8	11	2	3	4	3	4	6	3	4	6	3	7	10	1	2	3	2	3	5	2	3	5	0.012234	0.006855	0.003971	0.004078	0.001959	0.001191
0	7	0	0	0	0	0	0	41	0	6.1	216	408	746	55	231	1035	201	845	3,788	9	12	17	1	1	2	1	1	2	1	1	3	8	11	16	0	0	1	0	0	1	0	0	2	0.039742	0.013011	0.004224	0	0	0.000264
0	7	0	0	0	0	0	0	45	0	3.3	215	407	745	87	338	1479	318	1,237	5,413	3	16	54	1	1	3	1	4	11	1	5	13	2	15	53	0	0	2	0	3	10	0	4	12	0.006281	0.012125	0.009791	0	0	0.000369
0	7	0	2	0	0	0	1	50	1	4.9	216	409	749	45	275	1001	165	1,007	3,664	5	14	25	1	1	1	1	2	2	1	3	6	4	13	24	0	0	0	0	1	1	0	2	5	0.024287	0.012916	0.006551	0	0	0
0	0	0	0	0	0	0	0	75	1	2.7	215	408	748	108	348	1266	395	1,274	4,634	5	17	51	1	1	3	1	1	4	2	3	9	4	16	50	0	0	2	0	0	3	1	2	8	0.010119	0.012562	0.010791	0	0	0.000432
0	3	0	0	0	0	1	0	48	1	5.6	214	407	747	84	251	896	307	919	3,279	6	10	19	1	1	2	1	1	2	3	3	5	5	9	18	0	0	1	0	0	1	2	2	4	0.016263	0.009797	0.005489	0	0	0.000305
0	7	0	2	0	0	0	1	47	0	5	213	406	746	54	231	937	198	845	3,429	3	6	25	1	2	4	2	3	6	3	4	8	2	5	24	0	1	3	1	2	5	2	3	7	0.010119	0.005914	0.006998	0	0.001183	0.000875
0	4	0	0	0	0	0	0	19	1	1.1	212	405	745	82	248	875	300	908	3,203	2	6	23	1	1	2	1	1	3	1	3	7	1	5	22	0	0	1	0	0	2	0	2	6	0.003332	0.005509	0.00687	0	0	0.000312
0	4	0	1	0	0	0	1	17	0	2.9	211	404	744	154	432	1519	564	1,581	5,560	1	3	13	1	1	2	1	1	2	1	2	3	0	2	12	0	0	1	0	0	1	0	1	2	0	0.001265	0.002158	0	0	0.00018
0	4	3	2	0	0	0	1	28	0		213	406	743	1	17	475	4	62	1,739	1	1	24	1	1	4	1	1	5	1	1	9	0	0	23	0	0	3	0	0	4	0	0	8	0	0	0.01323	0	0	0.001726
0	10	0	0	2	0	0	2	32	0	1.1	216	408	749	34	149	609	124	545	2,229	1	11	43	1	3	5	1	3	8	1	6	19	0	10	42	0	2	4	0	2	7	0	5	18	0	0.018337	0.018843	0	0.003667	0.001795
0	7	0	1	0	0	0	1	41	0	1.5	215	407	748	47	195	622	172	714	2,277	3	9	22	1	1	3	1	1	4	1	2	7	2	8	21	0	0	2	0	0	3	0	1	6	0.011627	0.011209	0.009225	0	0	0.000879
0	7	0	0	1	0	0	0	44	0	0.4	214	406	747	36	179	822	132	655	3,009	3	11	39	1	1	5	1	1	8	1	2	11	2	10	38	0	0	4	0	0	7	0	1	10	0.015179	0.015264	0.012631	0	0	0.00133
0	3	0	0	0	0	0	0	46	1	5.1	213	405	746	111	381	1070	406	1,394	3,916	3	3	8	1	1	1	2	2	2	2	2	2	2	2	7	0	0	0	1	1	1	1	1	1	0.004923	0.001434	0.001787	0	0	0
0	9	0	2	0	0	0	4	40	0	4	212	404	745	37	207	921	135	758	3,371	3	4	9	1	1	1	1	1	1	1	1	2	2	3	8	0	0	0	0	0	0	0	0	1	0.014769	0.00396	0.002373	0	0	0
0	9	0	0	0	0	0	0	27	0	2.9	211	403	744	178	477	1014	651	1,746	3,711	10	34	56	1	3	3	3	6	6	4	9	12	9	33	55	0	2	2	2	5	5	3	8	11	0.013815	0.018902	0.01482	0	0.001146	0.000539
0	0	1	0	1	0	0	0	75	0	0.8	213	403	745	32	141	865	117	516	3,166	7	14	31	1	1	1	2	3	4	3	4	10	6	13	30	0	0	0	1	2	3	2	3	9	0.05123	0.025191	0.009476	0	0	0
0	7	3	0	1	0	0	4	47	0	3.4	212	402	744	25	150	664	92	549	2,430	5	12	25	1	2	3	1	3	4	3	5	9	4	11	24	0	1	2	0	2	3	2	4	8	0.043716	0.020036	0.009876	0	0.001821	0.000823
0	3	1	0	0	0	0	0	28	1	1.6	212	406	746	109	354	1294	399	1,296	4,736	2	17	48	1	1	4	1	1	4	1	4	12	1	16	47	0	0	3	0	0	3	0	3	11	0.002507	0.012349	0.009924	0	0	0.000633
0	4	1	2	5	0	0	1	16	1	2.8	211	405	745	98	438	1437	359	1,603	5,259	5	26	73	1	3	4	1	5	15	1	6	18	4	25	72	0	2	3	0	4	14	0	5	17	0.011152	0.015595	0.01369	0	0.001248	0.00057
0	7	1	0	0	0	0	0	44	0	3.9	212	404	749	73	270	1008	267	988	3,689	3	10	31	1	2	3	2	5	6	2	5	6	2	9	30	0	1	2	1	4	5	1	4	5	0.007486	0.009107	0.008132	0	0.001012	0.000542
0	0	3	2	0	0	0	1	32	1	3.7	211	403	748	99	294	1083	362	1,076	3,964	4	5	24	2	2	3	2	2	4	3	4	7	3	4	23	1	1	2	1	1	3	2	3	6	0.00828	0.003717	0.005803	0.00276	0.000929	0.000505
0	4	3	1	0	0	0	1	28	1	2.6	210	402	747	115	387	933	421	1,416	3,415	1	8	22	1	1	3	1	2	5	1	2	6	0	7	21	0	0	2	0	1	4	0	1	5	0	0.004942	0.00615	0	0	0.000586
0	10	0	1	0	0	0	1	45	0	1.2	209	401	746	75	223	901	275	816	3,298	7	10	25	1	1	1	1	1	3	1	1	5	6	9	24	0	0	0	0	0	2	0	0	4	0.021858	0.011027	0.007278	0	0	0
0	0	0	0	1	0	0	3	64	0	4.7	208	400	745	88	272	654	322	996	2,394	10	19	26	1	1	1	2	3	3	3	5	6	9	18	25	0	0	0	1	2	2	2	4	5	0.027943	0.018081	0.010444	0	0	0
0	0	0	0	1	0	0	0	60	0	5.2	207	399	744	125	323	1052	458	1,182	3,850	1	3	33	1	1	2	1	1	2	1	2	7	0	2	32	0	0	1	0	0	1	0	1	6	0	0.001692	0.008311	0	0	0.00026
0	3	0	0	0	0	0	0	53	0	0.5	213	402	748	80	320	1288	293	1,171	4,714	2	13	58	1	1	2	1	1	2	1	2	7	1	12	57	0	0	1	0	0	1	0	1	6	0.003415	0.010246	0.012091	0	0	0.000212
0	7	0	0	1	0	0	0	56	1	2.8	212	401	747	100	481	1506	366	1,760	5,512	4	21	68	1	1	2	2	5	13	2	7	18	3	20	67	0	0	1	1	4	12	1	6	17	0.008197	0.011361	0.012155	0	0	0.000181
0	4	3	0	0	0	0	0	49	0	2.6	211	400	746	82	317	873	300	1,160	3,195	2	6	12	1	2	3	2	4	5	2	4	6	1	5	11	0	1	2	1	3	4	1	3	5	0.003332	0.00431	0.003443	0	0.000862	0.000626
0	7	0	0	0	0	0	0	22	0	2.1	210	399	745	19	114	619	70	417	2,266	5	10	25	1	1	3	1	1	3	1	1	5	4	9	24	0	0	2	0	0	2	0	0	4	0.057521	0.02157	0.010594	0	0	0.000883
0	4	0	0	0	0	0	0	43	0	2.9	209	398	744	155	522	1302	567	1,911	4,765	2	10	26	1	3	5	1	3	9	1	4	11	1	9	25	0	2	4	0	2	8	0	3	10	0.001763	0.004711	0.005246	0	0.001047	0.000839
0	7	0	2	0	0	0	1	19	0	3.7	208	397	743	47	175	749	172	641	2,741	4	10	28	1	2	3	1	2	3	2	4	7	3	9	27	0	1	2	0	1	2	1	3	6	0.01744	0.014052	0.009849	0	0.001561	0.00073
0	4	3	1	0	0	0	1	28	0	1.1	208	399	743	62	201	688	227	736	2,518	2	6	36	1	1	3	1	1	4	1	2	6	1	5	35	0	0	2	0	0	3	0	1	5	0.004407	0.006797	0.013899	0	0	0.000794
0	9	3	0	0	0	0	0	21	1	4.7	207	398	742	60	211	1031	220	772	3,773	1	7	17	1	1	1	1	1	1	1	1	1	0	6	16	0	0	0	0	0	0	0	0	0	0	0.007769	0.00424	0	0	0
0	3	3	1	0	0	0	1	26	1	4.9	206	397	741	42	181	821	154	662	3,005	1	5	19	1	1	1	1	1	1	1	2	4	0	4	18	0	0	0	0	0	0	0	1	3	0	0.006038	0.00599	0	0	0
0	4	0	2	0	0	0	4	54	1	0.8	205	396	740	99	248	721	362	908	2,639	3	4	25	1	1	1	1	1	3	3	3	9	2	3	24	0	0	0	0	0	2	2	2	8	0.00552	0.003305	0.009095	0	0	0
0	0	3	0	0	0	0	0	22	0	1.3	205	398	745	37	71	225	135	260	824	31	31	51	2	2	6	7	7	11	11	11	15	30	30	50	1	1	5	6	6	10	10	10	14	0.221533	0.115447	0.060716	0.007384	0.003848	0.006072
0	7	0	0	0	0	0	0	59	0	6.3	204	397	744	45	147	736	165	538	2,694	1	6	15	1	1	3	1	1	5	1	1	6	0	5	14	0	0	2	0	0	4	0	0	5	0	0.009293	0.005197	0	0	0.000742
0	7	3	0	0	0	0	0	23	0	1.3	203	396	743	46	152	524	168	556	1,918	4	10	34	1	2	2	1	4	6	1	5	10	3	9	33	0	1	1	0	3	5	0	4	9	0.017819	0.016178	0.017207	0	0.001798	0.000521
0	4	3	2	0	0	0	1	28	0	4.5	202	395	742	98	378	1392	359	1,383	5,095	5	28	73	4	5	8	4	5	13	4	8	19	4	27	72	3	4	7	3	4	12	3	7	18	0.011152	0.019516	0.014132	0.008364	0.002891	0.001374
0	4	3	0	0	0	0	0	21	0	3.6	204	397	741	38	174	782	139	637	2,862	6	13	35	1	1	2	2	2	4	3	3	6	5	12	34	0	0	1	1	1	3	2	2	5	0.035951	0.018843	0.011879	0	0	0.000349
0	7	0	0	0	0	0	0	41	0	3.4	206	400	739	32	179	932	117	655	3,411	4	23	49	1	2	2	1	2	2	1	4	5	3	22	48	0	1	1	0	1	1	0	3	4	0.025615	0.033581	0.014072	0	0.001526	0.000293
0	0	0	0	0	0	0	5	77	0	3.1	205	399	738	135	387	1074	494	1,416	3,931	4	16	57	2	3	8	2	4	13	2	6	20	3	15	56	1	2	7	1	3	12	1	5	19	0.006072	0.01059	0.014246	0.002024	0.001412	0.001781
0	9	0	0	0	0	0	0	55	0	2.9	204	398	737	43	166	777	157	608	2,844	1	6	29	1	2	4	1	2	4	1	5	9	0	5	28	0	1	3	0	1	3	0	4	8	0	0.00823	0.009846	0	0.001646	0.001055
0	0	0	0	0	0	0	0	62	1	2	206	402	742	65	208	850	238	761	3,111	4	10	34	2	2	3	2	2	3	4	5	10	3	9	33	1	1	2	1	1	2	3	4	9	0.01261	0.011822	0.010608	0.004203	0.001314	0.000643
0	9	3	0	0	0	1	0	26	0	1.3	205	401	741	81	273	1196	296	999	4,377	2	15	48	1	1	3	1	2	5	1	2	6	1	14	47	0	0	2	0	1	4	0	1	5	0.003373	0.014011	0.010737	0	0	0.000457
0	11	0	2	0	0	0	1	35	1	2.2	204	400	740	17	82	569	62	300	2,083	3	3	13	1	1	2	1	1	2	1	1	2	2	2	12	0	0	1	0	0	1	0	0	1	0.032144	0.006664	0.005762	0	0	0.00048
0	0	0	1	5	0	0	1	69	1	1.1	203	399	739	77	200	544	282	732	1,991	4	12	35	1	1	2	1	1	4	1	1	6	3	11	34	0	0	1	0	0	3	0	0	5	0.010645	0.015027	0.017077	0	0	0.000502
0	9	1	1	0	0	0	1	39	0	1.3	209	402	743	39	94	363	143	344	1,329	4	8	16	1	1	2	1	1	3	1	1	3	3	7	15	0	0	1	0	0	2	0	0	2	0.021017	0.020346	0.01129	0	0	0.000753
0	0	0	2	0	0	0	1	16	1	0.3	208	401	742	85	267	844	311	977	3,089	4	7	18	2	2	2	3	3	5	3	4	6	3	6	17	1	1	1	2	2	4	2	3	5	0.009643	0.00614	0.005503	0.003214	0.001023	0.000324
0	0	0	1	0	0	0	4	75	1	3	207	400	741	92	266	955	337	974	3,495	5	22	57	1	2	2	1	2	4	1	5	14	4	21	56	0	1	1	0	1	3	0	4	13	0.011879	0.02157	0.016022	0	0.001027	0.000286
0	7	0	0	2	0	0	2	62	1	3.4	206	399	740	83	292	1010	304	1,069	3,697	1	16	41	1	2	4	1	3	6	1	3	9	0	15	40	0	1	3	0	2	5	0	2	8	0	0.014035	0.010821	0	0.000936	0.000812
0	11	3	0	3	0	0	4	32	0	1.4	210	404	743	79	227	584	289	831	2,137	3	12	28	1	1	2	2	2	3	2	2	6	2	11	27	0	0	1	1	1	2	1	1	5	0.006917	0.01324	0.012632	0	0	0.000468
0	0	0	2	0	0	0	1	44	0	3	209	403	742	76	250	935	278	915	3,422	3	10	31	1	2	4	1	3	5	2	4	11	2	9	30	0	1	3	0	2	4	1	3	10	0.00719	0.009836	0.008767	0	0.001093	0.000877
0	7	3	0	0	0	0	0	23	0	2.5	210	405	741	73	221	872	267	809	3,192	1	4	17	1	1	4	1	1	6	1	1	7	0	3	16	0	0	3	0	0	5	0	0	6	0	0.003709	0.005013	0	0	0.00094
0	0	0	0	1	0	0	2	63	0	2.9	215	404	747	125	307	913	458	1,124	3,342	4	7	24	2	2	4	2	2	5	3	5	10	3	6	23	1	1	3	1	1	4	2	4	9	0.006557	0.00534	0.006883	0.002186	0.00089	0.000898
0	7	3	1	0	0	0	1	55	0	2.8	214	403	746	49	73	320	179	267	1,171	1	2	4	1	1	1	1	1	1	1	1	1	0	1	3	0	0	0	0	0	0	0	0	0	0	0.003743	0.002561	0	0	0
0	9	0	0	0	0	0	0	51	0	3.7	213	402	745	71	209	889	260	765	3,254	3	6	38	1	2	4	1	2	8	1	2	10	2	5	37	0	1	3	0	1	7	0	1	9	0.007696	0.006536	0.011372	0	0.001307	0.000922
0	4	0	0	1	0	0	0	25	1	4.6	214	402	746	64	178	703	234	651	2,573	2	2	5	1	1	1	1	1	1	1	1	2	1	1	4	0	0	0	0	0	0	0	0	1	0.004269	0.001535	0.001555	0	0	0
0	9	0	2	0	0	0	1	50	0	2.6	213	401	745	62	270	910	227	988	3,331	2	6	16	1	1	3	1	1	4	1	1	6	1	5	15	0	0	2	0	0	3	0	0	5	0.004407	0.00506	0.004504	0	0	0.0006
0	0	3	0	0	0	0	4	24	0	1.3	212	400	744	18	58	305	66	212	1,116	6	11	47	2	2	4	2	2	9	3	3	14	5	10	46	1	1	3	1	1	8	2	2	13	0.075896	0.047108	0.041208	0.015179	0.004711	0.002687
0	0	0	0	0	0	0	3	36	0	1.3	212	401	747	37	152	577	135	556	2,112	1	8	26	1	2	7	1	2	7	1	2	7	0	7	25	0	1	6	0	1	6	0	1	6	0	0.012583	0.011838	0	0.001798	0.002841
0	7	0	2	1	1	0	1	35	1	2.8	213	402	748	106	338	1163	388	1,237	4,257	8	18	52	1	1	3	2	2	4	3	4	10	7	17	51	0	0	2	1	1	3	2	3	9	0.018043	0.013742	0.011981	0	0	0.00047
0	7	3	0	0	1	0	0	41	0	2.4	212	401	747	43	140	573	157	512	2,097	7	8	27	1	1	1	2	2	2	2	2	4	6	7	26	0	0	0	1	1	1	1	1	3	0.038124	0.013661	0.012398	0	0	0
0	12	0	1	0	0	0	1	28	0	0.3	211	400	746	69	228	962	253	834	3,521	4	11	43	1	1	5	1	1	6	1	3	10	3	10	42	0	0	4	0	0	5	0	2	9	0.011879	0.011984	0.011929	0	0	0.001136
0	10	3	0	0	0	0	0	33	0	2.9	210	399	745	176	446	1060	644	1,632	3,880	3	8	20	1	3	4	3	5	6	3	6	8	2	7	19	0	2	3	2	4	5	2	5	7	0.003105	0.004288	0.004897	0	0.001225	0.000773
0	7	3	2	0	1	0	1	22	0	2	212	401	744	114	375	996	417	1,373	3,645	1	6	21	1	1	1	1	1	2	1	2	5	0	5	20	0	0	0	0	0	1	0	1	4	0	0.003643	0.005486	0	0	0
0	0	0	1	0	0	0	1	57	0	3.2	211	400	743	107	309	1297	392	1,131	4,747	6	21	49	1	1	5	2	3	8	3	5	13	5	20	48	0	0	4	1	2	7	2	4	12	0.012767	0.017684	0.010112	0	0	0.000843
0	9	0	0	0	0	1	0	38	1	3	210	399	742	91	230	675	333	842	2,471	4	7	40	1	1	2	1	1	3	1	1	7	3	6	39	0	0	1	0	0	2	0	0	6	0.009007	0.007128	0.015786	0	0	0.000405
0	10	1	2	0	0	0	1	30	1	0.7	211	399	745	58	214	881	212	783	3,224	3	10	34	1	2	2	2	3	4	2	3	10	2	9	33	0	1	1	1	2	3	1	2	9	0.009422	0.011491	0.010234	0	0.001277	0.00031
0	7	3	2	0	0	0	5	29	0	3.8	210	398	744	69	243	935	253	889	3,422	1	2	16	1	1	2	1	1	3	1	1	3	0	1	15	0	0	1	0	0	2	0	0	2	0	0.001124	0.004383	0	0	0.000292
0	0	0	1	0	0	0	1	63	0	2.8	209	397	743	54	227	868	198	831	3,177	1	2	28	1	1	1	1	1	3	1	1	6	0	1	27	0	0	0	0	0	2	0	0	5	0	0.001204	0.008499	0	0	0
0	0	0	1	0	0	0	1	45	0	2.6	208	396	742	69	227	762	253	831	2,789	1	2	15	1	2	2	1	2	3	1	2	4	0	1	14	0	1	1	0	1	2	0	1	3	0	0.001204	0.00502	0	0.001204	0.000359
0	7	3	2	0	1	0	1	29	1	0.5	207	395	741	62	217	802	227	794	2,935	10	19	38	2	3	4	2	4	5	3	6	9	9	18	37	1	2	3	1	3	4	2	5	8	0.039662	0.022664	0.012605	0.004407	0.002518	0.001022
0	9	0	0	0	0	0	0	46	0	4.4	206	394	740	76	240	758	278	878	2,774	2	9	17	1	4	4	1	5	5	1	5	6	1	8	16	0	3	3	0	4	4	0	4	5	0.003595	0.009107	0.005767	0	0.003415	0.001081
0	7	0	0	0	0	0	0	41	0	4.9	208	394	742	77	286	693	282	1,047	2,536	1	1	22	1	1	2	1	1	3	1	1	5	0	0	21	0	0	1	0	0	2	0	0	4	0	0	0.00828	0	0	0.000394
0	7	0	2	0	0	1	4	36	0	2.3	207	393	741	100	337	1032	366	1,233	3,777	4	14	32	1	2	2	2	3	5	2	4	9	3	13	31	0	1	1	1	2	4	1	3	8	0.008197	0.01054	0.008207	0	0.000811	0.000265
0	4	0	0	0	1	0	0	23	0	1.3	211	394	742	27	108	464	99	395	1,698	3	6	14	1	2	2	1	2	2	1	2	3	2	5	13	0	1	1	0	1	1	0	1	2	0.020239	0.012649	0.007655	0	0.00253	0.000589
0	9	0	1	0	0	0	1	48	0	2.3	216	395	741	158	340	1059	578	1,244	3,876	2	5	17	1	1	1	1	1	1	1	1	3	1	4	16	0	0	0	0	0	0	0	0	2	0.001729	0.003214	0.004128	0	0	0
0	7	0	0	0	0	0	0	31	1	2.2	215	394	740	88	363	1067	322	1,329	3,905	4	11	29	1	1	1	1	2	3	1	3	7	3	10	28	0	0	0	0	1	2	0	2	6	0.009314	0.007527	0.00717	0	0	0
0	0	0	0	0	0	0	0	77	1	0.6	214	393	739	83	301	934	304	1,102	3,418	10	20	50	1	1	4	2	3	9	4	7	17	9	19	49	0	0	3	1	2	8	3	6	16	0.029627	0.017247	0.014334	0	0	0.000878
0	7	1	1	0	0	0	1	51	0	2	213	392	738	33	137	390	121	501	1,427	1	3	12	1	1	1	1	1	1	1	1	1	0	2	11	0	0	0	0	0	0	0	0	0	0	0.003989	0.007706	0	0	0
0	0	0	2	3	0	0	1	40	0	3.6	212	391	737	86	301	699	315	1,102	2,558	1	4	13	1	1	1	1	1	1	1	2	2	0	3	12	0	0	0	0	0	0	0	1	1	0	0.002723	0.004691	0	0	0
0	7	0	0	0	1	0	0	38	0	1.3	217	392	736	89	281	802	326	1,028	2,935	17	33	73	2	3	4	3	6	9	7	10	20	16	32	72	1	2	3	2	5	8	6	9	19	0.049119	0.031114	0.024529	0.00307	0.001945	0.001022
0	0	0	0	0	0	0	0	79	1	3.8	216	391	735	35	179	999	128	655	3,656	2	7	27	1	1	2	2	2	5	2	2	5	1	6	26	0	0	1	1	1	4	1	1	4	0.007806	0.009158	0.007111	0	0	0.000273
0	7	1	0	0	0	0	0	44	1	4.3	218	393	741	103	346	1030	377	1,266	3,770	2	2	13	1	1	4	1	1	4	1	1	5	1	1	12	0	0	3	0	0	3	0	0	4	0.002653	0.00079	0.003183	0	0	0.000796
0	9	0	0	0	0	0	4	30	0	2.6	217	392	740	143	402	1200	523	1,471	4,392	3	15	36	1	1	2	2	3	5	2	5	8	2	14	35	0	0	1	1	2	4	1	4	7	0.003821	0.009515	0.007969	0	0	0.000228
0	7	0	2	0	0	0	1	22	1	3.6	216	391	739	95	282	1140	348	1,032	4,172	2	3	18	2	2	3	2	2	4	2	2	5	1	2	17	1	1	2	1	1	3	1	1	4	0.002876	0.001938	0.004074	0.002876	0.000969	0.000479
0	0	0	0	0	0	0	0	45	0	4.7	218	393	741	30	168	689	110	615	2,522	8	22	52	3	3	6	3	4	8	4	8	15	7	21	51	2	2	5	2	3	7	3	7	14	0.063752	0.034153	0.020224	0.018215	0.003253	0.001983
0	0	0	0	4	0	0	3			2.9	217	392	740	112	409	1120	410	1,497	4,099	4	16	62	1	3	7	1	4	9	1	5	15	3	15	61	0	2	6	0	3	8	0	4	14	0.007319	0.01002	0.014881	0	0.001336	0.001464
0	7	3	0	0	1	0	0	20	1	1.7	216	391	739	113	306	1125	414	1,120	4,118	5	12	43	1	5	6	1	5	6	1	5	11	4	11	42	0	4	5	0	4	5	0	4	10	0.009672	0.009822	0.0102	0	0.003572	0.001214
0	12	3	2	0	0	0	4	32	0	2.1	218	391	740	104	431	1723	381	1,577	6,306	3	8	23	1	1	2	2	2	4	2	3	7	2	7	22	0	0	1	1	1	3	1	2	6	0.005254	0.004438	0.003489	0	0	0.000159
0	0	0	0	0	0	0	0	23	0	3	217	390	739	99	379	1401	362	1,387	5,128	5	28	75	2	4	9	3	5	13	3	8	19	4	27	74	1	3	8	2	4	12	2	7	18	0.011039	0.019465	0.014432	0.00276	0.002163	0.00156
0	9	3	1	1	0	0	2	37	0	5.6	220	390	745	95	269	1065	348	985	3,898	6	14	26	1	1	2	4	4	6	4	6	10	5	13	25	0	0	1	3	3	5	3	5	9	0.01438	0.013204	0.006414	0	0	0.000257
0	0	0	0	1	0	0	0	65	0	2.6	219	389	744	108	416	1126	395	1,523	4,121	4	12	33	1	3	5	1	3	6	1	3	8	3	11	32	0	2	4	0	2	5	0	2	7	0.00759	0.007225	0.007765	0	0.001314	0.000971
0	7	0	0	0	0	0	0	42	0	3	218	388	743	100	368	1396	366	1,347	5,109	5	27	73	1	3	8	2	4	12	2	6	18	4	26	72	0	2	7	1	3	11	1	5	17	0.010929	0.019304	0.014092	0	0.001485	0.00137
0	10	0	2	0	0	0	1	49	1	0.5	217	387	742	79	235	759	289	860	2,778	11	18	38	2	2	3	3	3	5	4	5	10	10	17	37	1	1	2	2	2	4	3	4	9	0.034585	0.019765	0.013319	0.003459	0.001163	0.00072
0	7	3	2	0	0	0	4	34	0	2.3	216	386	741	81	219	735	296	802	2,690	3	6	25	1	2	2	1	2	4	1	2	4	2	5	24	0	1	1	0	1	3	0	1	3	0.006746	0.006238	0.008922	0	0.001248	0.000372
0	7	3	0	0	0	0	0	17	0	4.9	215	385	740	46	162	500	168	593	1,830	5	6	10	2	2	2	2	2	2	2	2	2	4	5	9	1	1	1	1	1	1	1	1	1	0.023759	0.008433	0.004918	0.00594	0.001687	0.000546
0	0	0	2	0	0	0	1	74	0	2.5	214	384	739	67	307	1303	245	1,124	4,769	4	12	42	1	2	4	1	2	6	1	3	14	3	11	41	0	1	3	0	1	5	0	2	13	0.012234	0.00979	0.008597	0	0.00089	0.000629
0	4	3	1	0	0	0	1	23	0	1.3	215	386	738	31	57	189	113	209	692	30	31	50	3	3	6	6	7	10	12	13	16	29	30	49	2	2	5	5	6	9	11	12	15	0.255597	0.143802	0.070836	0.017627	0.009587	0.007228
0	0	0	0	0	0	0	0	51	0	0.9	214	385	737	42	130	452	154	476	1,654	2	3	15	1	1	4	1	2	7	1	2	8	1	2	14	0	0	3	0	1	6	0	1	7	0.006505	0.004203	0.008463	0	0	0.001813
0	0	0	0	3	0	0	1	40	0	2.5	213	384	736	12	145	779	44	531	2,851	2	15	35	1	2	3	1	3	4	1	5	6	1	14	34	0	1	2	0	2	3	0	4	5	0.022769	0.02638	0.011925	0	0.001884	0.000701
0	0	0	1	0	0	0	1	30	0	6	212	383	735	70	278	1194	256	1,017	4,370	4	6	12	1	1	2	1	2	3	2	4	5	3	5	11	0	0	1	0	1	2	1	3	4	0.01171	0.004914	0.002517	0	0	0.000229
0	4	0	0	0	1	0	0	20	0	0.6	211	382	734	35	127	573	128	465	2,097	2	10	36	1	2	4	2	4	8	2	6	16	1	9	35	0	1	3	1	3	7	1	5	15	0.007806	0.019362	0.016689	0	0.002151	0.00143
0	11	0	0	0	0	0	0	39	0	0.1	210	381	733	31	192	1018	113	703	3,726	2	7	47	1	1	4	1	1	8	1	1	15	1	6	46	0	0	3	0	0	7	0	0	14	0.008814	0.008538	0.012346	0	0	0.000805
0	7	0	2	0	0	0	1	51	0	1.5	209	380	732	61	181	773	223	662	2,829	3	8	35	1	1	4	1	2	7	2	3	12	2	7	34	0	0	3	0	1	6	1	2	11	0.008958	0.010567	0.012018	0	0	0.00106
0	7	0	0	1	0	0	2	37	0	3.1	215	386	734	85	396	1300	311	1,449	4,758	5	19	75	1	2	8	1	3	12	2	6	17	4	18	74	0	1	7	0	2	11	1	5	16	0.012858	0.012419	0.015553	0	0.00069	0.001471
0	0	3	0	0	0	0	0	64	0	4.9	214	385	733	46	162	500	168	593	1,830	5	6	10	1	1	1	1	1	1	1	1	1	4	5	9	0	0	0	0	0	0	0	0	0	0.023759	0.008433	0.004918	0	0	0
0	7	3	2	0	0	0	1	21	0	2.5	213	384	732	51	216	964	187	791	3,528	15	24	45	1	1	1	2	2	2	2	3	4	14	23	44	0	0	0	1	1	1	1	2	3	0.075003	0.029093	0.012471	0	0	0
0	4	0	0	1	0	0	0	42	0	1	212	383	731	66	211	658	242	772	2,408	3	13	43	1	3	5	1	3	7	1	3	8	2	12	42	0	2	4	0	2	6	0	2	7	0.00828	0.015539	0.01744	0	0.00259	0.001661
0	0	1	0	0	0	0	0	17	0	2.3	212	385	733	87	299	1041	318	1,094	3,810	1	8	26	1	2	3	1	2	5	1	3	6	0	7	25	0	1	2	0	1	4	0	2	5	0	0.006397	0.006562	0	0.000914	0.000525
0	1	0	2	0	0	0	4	28	0	1.6	211	384	732	47	228	909	172	834	3,327	2	5	19	1	1	5	1	3	8	1	4	10	1	4	18	0	0	4	0	2	7	0	3	9	0.005813	0.004793	0.00541	0	0	0.001202
0	0	0	2	0	1	0	1	57	0	4.7	210	383	731	76	329	1264	278	1,204	4,626	8	18	32	2	2	2	2	2	3	2	3	5	7	17	31	1	1	1	1	1	2	1	2	4	0.025165	0.014118	0.006701	0.003595	0.00083	0.000216
0	7	0	0	1	0	1	0	39	0	1.8	209	382	730	49	300	1022	179	1,098	3,741	4	7	32	3	4	5	3	5	9	3	5	15	3	6	31	2	3	4	2	4	8	2	4	14	0.016728	0.005464	0.008288	0.011152	0.002732	0.001069
0	10	0	1	0	1	0	1	34	0	2.7	208	381	729	129	431	1024	472	1,577	3,748	2	18	51	1	2	4	1	3	7	1	5	14	1	17	50	0	1	3	0	2	6	0	4	13	0.002118	0.010777	0.013341	0	0.000634	0.0008
0	0	3	0	0	0	0	0	29	0	5.2	210	382	730	42	107	344	154	392	1,259	1	1	1	1	1	1	1	1	1	1	1	1	0	0	0	0	0	0	0	0	0	0	0	0	0	0	0	0	0	0
0	7	0	0	0	0	0	0	50	0	1.6	209	381	729	121	372	1147	443	1,362	4,198	7	15	51	2	3	5	2	3	7	2	3	10	6	14	50	1	2	4	1	2	6	1	2	9	0.013548	0.010283	0.01191	0.002258	0.001469	0.000953
0	7	3	1	0	0	0	1	31	0	3.6	208	380	728	67	245	856	245	897	3,133	6	10	23	1	1	1	2	3	3	2	3	4	5	9	22	0	0	0	1	2	2	1	2	3	0.02039	0.010037	0.007022	0	0	0
0	7	0	0	0	0	0	4	45	0	0.2	207	379	727	96	228	740	351	834	2,708	8	17	37	1	1	1	2	2	3	3	4	8	7	16	36	0	0	0	1	1	2	2	3	7	0.019923	0.019174	0.013292	0	0	0
0	9	0	1	0	0	1	1	27	0	5.5	206	378	726	58	249	856	212	911	3,133	1	3	6	1	1	1	1	2	3	1	2	3	0	2	5	0	0	0	0	1	2	0	1	2	0	0.002195	0.001596	0	0	0
0	7	0	0	0	0	0	0	23	0	5.2	205	377	725	55	184	681	201	673	2,492	5	13	17	1	1	1	1	1	1	3	6	7	4	12	16	0	0	0	0	0	0	2	5	6	0.019871	0.017819	0.006419	0	0	0
0	7	0	2	0	0	0	1	24	0	0.1	207	377	728	123	332	988	450	1,215	3,616	7	20	47	1	2	4	2	3	7	5	8	15	6	19	46	0	1	3	1	2	6	4	7	14	0.013328	0.015636	0.012721	0	0.000823	0.00083
0	7	0	2	0	0	0	1	25	0	0.6	206	376	727	78	199	925	285	728	3,386	3	9	22	1	1	2	1	1	2	1	4	6	2	8	21	0	0	1	0	0	1	0	3	5	0.007006	0.010984	0.006203	0	0	0.000295
0	1	0	0	1	0	0	0	66	0	1.4	205	375	726	102	285	897	373	1,043	3,283	3	5	28	2	2	3	2	2	4	2	3	8	2	4	27	1	1	2	1	1	3	1	2	7	0.005357	0.003835	0.008224	0.002679	0.000959	0.000609
0	9	0	0	0	0	0	4	32	0	0.2	204	374	725	67	153	423	245	560	1,548	3	5	19	2	2	3	2	2	3	2	3	5	2	4	18	1	1	2	1	1	2	1	2	4	0.008156	0.007143	0.011627	0.004078	0.001786	0.001292
0	9	0	0	3	1	0	3	53	0	1.3	203	373	724	45	166	526	165	608	1,925	5	9	16	1	1	1	1	1	1	2	2	2	4	8	15	0	0	0	0	0	0	1	1	1	0.024287	0.013167	0.007792	0	0	0
0	4	0	2	0	1	0	1	21	0	3.3	210	377	727	56	228	803	205	834	2,939	5	9	30	1	1	1	1	1	2	1	1	4	4	8	29	0	0	0	0	0	1	0	0	3	0.019516	0.009587	0.009867	0	0	0
0	7	0	0	1	0	0	0	36	0	2.1	209	376	726	78	190	722	285	695	2,643	4	7	32	1	1	3	1	1	4	1	1	7	3	6	31	0	0	2	0	0	3	0	0	6	0.010509	0.008628	0.011731	0	0	0.000757
0	11	0	1	0	0	0	1	54	0	1.5	209	381	729	70	303	1303	256	1,109	4,769	5	18	54	1	1	3	2	2	5	2	2	11	4	17	53	0	0	2	1	1	4	1	1	10	0.015613	0.015329	0.011113	0	0	0.000419
0	0	1	0	1	0	0	0	58	0	3.5	208	380	728	133	437	1489	487	1,599	5,450	4	15	49	2	5	8	3	6	11	3	8	13	3	14	48	1	4	7	2	5	10	2	7	12	0.006163	0.008753	0.008808	0.002054	0.002501	0.001284
0	7	0	0	0	0	0	0	45	0	6	207	379	727	127	341	1062	465	1,248	3,887	3	8	14	2	2	3	2	2	5	2	3	6	2	7	13	1	1	2	1	1	4	1	2	5	0.004303	0.005609	0.003345	0.002151	0.000801	0.000515
0	0	0	0	0	0	0	3	72	0	3.1	206	377	725	39	158	846	143	578	3,096	1	6	49	1	1	6	1	1	9	1	2	11	0	5	48	0	0	5	0	0	8	0	1	10	0	0.008646	0.015502	0	0	0.001615
0	4	0	0	0	0	0	0	17	1	3.8	205	376	724	100	316	1090	366	1,157	3,989	4	12	36	1	2	2	1	3	3	1	3	6	3	11	35	0	1	1	0	2	2	0	2	5	0.008197	0.009511	0.008773	0	0.000865	0.000251
0	9	0	1	0	0	0	4	41	0	0.5	204	375	723	42	153	518	154	560	1,896	5	18	35	1	2	2	1	2	2	2	3	6	4	17	34	0	1	1	0	1	1	1	2	5	0.026021	0.030358	0.017934	0	0.001786	0.000527
0	4	1	2	0	0	0	1	25	1	2	203	374	722	108	301	990	395	1,102	3,623	3	4	29	1	1	4	1	1	5	2	2	10	2	3	28	0	0	3	0	0	4	1	1	9	0.00506	0.002723	0.007728	0	0	0.000828
0	4	0	1	0	0	0	1	18	1	3.1	203	377	728	150	430	1298	549	1,574	4,751	9	26	74	1	2	3	2	4	8	3	5	13	8	25	73	0	1	2	1	3	7	2	4	12	0.014572	0.015885	0.015366	0	0.000635	0.000421
0	9	0	1	5	0	0	1	46	1	0.1	202	376	727	82	334	1057	300	1,222	3,869	6	23	59	2	4	6	2	4	9	2	7	18	5	22	58	1	3	5	1	3	8	1	6	17	0.01666	0.017997	0.014992	0.003332	0.002454	0.001292
0	0	0	0	0	0	0	4	42	0	5.3	201	375	726	44	217	984	161	794	3,601	5	22	38	1	1	3	1	2	4	1	2	5	4	21	37	0	0	2	0	1	3	0	1	4	0.024839	0.026441	0.010274	0	0	0.000555
0	0	0	1	0	0	0	1	68	0	2.2	200	374	725	60	234	978	220	856	3,579	10	20	61	1	1	3	2	2	7	3	5	18	9	19	60	0	0	2	1	1	6	2	4	17	0.040984	0.022185	0.016762	0	0	0.000559
0	0	0	0	0	0	0	0	67	0	3.3	202	373	725	54	257	925	198	941	3,386	2	13	50	1	1	2	1	1	7	1	3	11	1	12	49	0	0	1	0	0	6	0	2	10	0.00506	0.012758	0.014473	0	0	0.000295
0	7	0	0	0	0	0	0	45	0	3.7	201	372	724	96	303	957	351	1,109	3,503	1	9	27	1	2	3	1	3	4	1	4	7	0	8	26	0	1	2	0	2	3	0	3	6	0	0.007214	0.007423	0	0.000902	0.000571
0	3	1	0	0	0	0	0	50	1		200	371	723	89	247	840	326	904	3,074	3	5	12	2	2	3	3	3	4	3	3	5	2	4	11	1	1	2	2	2	3	2	2	4	0.00614	0.004425	0.003578	0.00307	0.001106	0.000651
0	9	0	2	0	0	0	1	45	0	2	203	372	725	161	452	1302	589	1,654	4,765	4	11	37	2	2	3	2	2	4	3	4	10	3	10	36	1	1	2	1	1	3	2	3	9	0.005091	0.006045	0.007555	0.001697	0.000604	0.00042
0	4	3	0	0	0	0	0	22	0	1.3	202	371	724	51	160	623	187	586	2,280	2	7	15	1	1	3	1	1	4	1	1	8	1	6	14	0	0	2	0	0	3	0	0	7	0.005357	0.010246	0.00614	0	0	0.000877
0	0	0	0	0	0	0	0	72	0	1.1	201	370	723	53	210	728	194	769	2,664	5	19	46	1	2	4	1	4	8	2	8	18	4	18	45	0	1	3	0	3	7	1	7	17	0.020621	0.023419	0.016889	0	0.001301	0.001126
0	4	0	0	0	0	0	0	21	1	3	200	369	722	106	275	866	388	1,007	3,170	3	4	17	3	3	5	3	3	5	3	3	7	2	3	16	2	2	4	2	2	4	2	2	6	0.005155	0.002981	0.005048	0.005155	0.001987	0.001262
0	10	0	2	0	0	0	1	22	1	4.7	199	368	721	65	201	592	238	736	2,167	2	6	18	2	2	5	2	2	5	2	3	6	1	5	17	1	1	4	1	1	4	1	2	5	0.004203	0.006797	0.007846	0.004203	0.001359	0.001846
0	4	3	2	0	0	0	1	20	1	1	204	371	722	83	243	803	304	889	2,939	6	11	25	1	1	1	1	1	2	1	3	6	5	10	24	0	0	0	0	0	1	0	2	5	0.016459	0.011244	0.008166	0	0	0
0	7	1	0	0	0	0	4	30	0	3.6	203	370	721	85	313	1207	311	1,146	4,418	1	11	57	1	2	3	1	2	5	1	2	11	0	10	56	0	1	2	0	1	4	0	1	10	0	0.008729	0.012677	0	0.000873	0.000453
0	0	0	0	0	0	0	0	58	1	5	202	369	720	48	250	1075	176	915	3,935	2	8	19	1	3	3	1	3	5	1	3	5	1	7	18	0	2	2	0	2	4	0	2	4	0.005692	0.00765	0.004575	0	0.002186	0.000508
0	7	0	0	0	0	0	0	46	0	3.5	204	373	719	123	455	1450	450	1,665	5,307	8	26	54	2	4	7	3	6	10	4	7	13	7	25	53	1	3	6	2	5	9	3	6	12	0.015549	0.015012	0.009987	0.002221	0.001801	0.001131
0	7	3	1	0	0	0	1	24	0	2	203	372	718	61	191	563	223	699	2,061	7	14	32	1	1	1	1	1	1	2	2	4	6	13	31	0	0	0	0	0	0	1	1	3	0.026874	0.018596	0.015044	0	0	0
0	7	3	2	5	0	0	1	28	0	3.2	202	371	717	109	250	798	399	915	2,921	1	3	25	1	1	1	1	1	2	1	2	5	0	2	24	0	0	0	0	0	1	0	1	4	0	0.002186	0.008217	0	0	0
0	7	0	0	0	0	0	4	22	1	1	201	370	716	77	194	478	282	710	1,749	1	3	9	1	1	1	1	1	1	1	1	3	0	2	8	0	0	0	0	0	0	0	0	2	0	0.002817	0.004573	0	0	0
0	10	0	0	0	0	0	0	24	1	2.2	200	369	715	74	236	1025	271	864	3,752	5	11	42	2	2	2	2	2	4	2	4	12	4	10	41	1	1	1	1	1	3	1	3	11	0.014769	0.011577	0.010929	0.003692	0.001158	0.000267
0	0	0	0	3	0	0	0	56	0	2.6	200	371	724	159	389	1096	582	1,424	4,011	2	7	28	1	1	2	1	1	3	1	1	5	1	6	27	0	0	1	0	0	2	0	0	4	0.001718	0.004214	0.006731	0	0	0.000249
0	0	0	0	0	0	0	4	27	0	2.9	199	370	723	143	522	1240	523	1,911	4,538	2	10	29	1	3	4	1	3	7	1	4	10	1	9	28	0	2	3	0	2	6	0	3	9	0.001911	0.004711	0.00617	0	0.001047	0.000661
0	12	0	2	0	1	0	4	38	1	0.5	198	369	722	64	155	390	234	567	1,427	1	4	22	1	2	2	1	2	4	1	2	9	0	3	21	0	1	1	0	1	3	0	1	8	0	0.005288	0.014712	0	0.001763	0.000701
0	3	3	2	0	0	0	4	47	1	1.3	199	370	724	55	175	551	201	641	2,017	2	10	16	1	3	3	1	3	3	1	4	5	1	9	15	0	2	2	0	2	2	0	3	4	0.004968	0.014052	0.007438	0	0.003123	0.000992
0	4	3	0	0	0	0	5	22	0	0.1	198	369	723	84	363	1157	307	1,329	4,235	3	9	34	1	4	5	1	4	6	2	5	12	2	8	33	0	3	4	0	3	5	1	4	11	0.006505	0.006021	0.007793	0	0.002258	0.000945
0	10	0	2	3	0	0	1	33	0	3.8	197	368	722	58	140	531	212	512	1,943	3	3	10	1	1	1	1	1	1	1	1	3	2	2	9	0	0	0	0	0	0	0	0	2	0.009422	0.003903	0.004631	0	0	0
0	7	3	0	1	0	0	0	64	0	0.1	199	371	724	63	234	760	231	856	2,782	8	20	45	1	3	4	1	3	6	2	4	9	7	19	44	0	2	3	0	2	5	1	3	8	0.030358	0.022185	0.015818	0	0.002335	0.001079
0	3	0	2	3	0	0	1	44	1	2.8	198	370	723	51	142	725	187	520	2,654	2	2	12	1	1	3	1	1	4	1	1	4	1	1	11	0	0	2	0	0	3	0	0	3	0.005357	0.001924	0.004145	0	0	0.000754
0	7	0	1	5	0	0	1	48	0	4.4	201	372	723	92	293	1137	337	1,072	4,161	10	22	53	2	3	5	3	4	6	4	6	13	9	21	52	1	2	4	2	3	5	3	5	12	0.026728	0.019583	0.012496	0.00297	0.001865	0.000961
0	9	3	1	0	0	0	1	54	0	2.7	200	371	722	24	158	715	88	578	2,617	2	7	29	1	1	2	1	2	5	1	3	10	1	6	28	0	0	1	0	1	4	0	2	9	0.011384	0.010376	0.0107	0	0	0.000382
0	10	3	0	0	0	0	0	34	0	4.6	200	373	721	85	230	578	311	842	2,115	2	8	24	1	1	4	1	1	4	1	1	6	1	7	23	0	0	3	0	0	3	0	0	5	0.003214	0.008316	0.010872	0	0	0.001418
0	7	3	2	0	0	0	1	31	1	2.7	199	372	720	49	164	854	179	600	3,126	1	6	13	1	1	2	1	1	2	1	1	2	0	5	12	0	0	1	0	0	1	0	0	1	0	0.00833	0.003839	0	0	0.00032
0	9	0	0	0	0	0	0	55	0	3.1	202	373	723	68	295	1413	249	1,080	5,172	4	13	53	1	1	8	1	2	12	2	4	17	3	12	52	0	0	7	0	1	11	1	3	16	0.012054	0.011114	0.010055	0	0	0.001354
0	7	0	0	0	0	0	0	29	0	4.6	201	372	722	64	271	686	234	992	2,511	3	8	10	1	2	4	1	2	4	1	2	4	2	7	9	0	1	3	0	1	3	0	1	3	0.008538	0.007057	0.003585	0	0.001008	0.001195
0	0	0	0	1	0	0	0	57	0	2.9	205	376	722	87	256	1090	318	937	3,989	2	3	19	1	1	1	1	1	2	1	1	3	1	2	18	0	0	0	0	0	1	0	0	2	0.003141	0.002135	0.004512	0	0	0
0	3	0	0	0	0	0	0	53	1	1.3	204	375	721	31	130	652	113	476	2,386	7	12	59	2	2	5	3	3	10	4	4	18	6	11	58	1	1	4	2	2	9	3	3	17	0.052882	0.023119	0.024305	0.008814	0.002102	0.001676
0	7	3	0	0	0	1	0	25	0	1.4	204	375	724	20	51	171	73	187	626	3	5	44	1	1	6	1	1	10	1	1	13	2	4	43	0	0	5	0	0	9	0	0	12	0.027322	0.021429	0.068705	0	0	0.007989
0	1	0	1	0	0	0	1	75	0	3.6	203	374	723	66	316	931	242	1,157	3,407	9	29	67	2	2	5	3	3	7	3	6	17	8	28	66	1	1	4	2	2	6	2	5	16	0.033118	0.02421	0.019369	0.00414	0.000865	0.001174
0	4	1	0	0	0	0	0	20	1	5.5	202	373	722	35	165	1036	128	604	3,792	1	4	22	1	1	4	1	1	6	1	1	6	0	3	21	0	0	3	0	0	5	0	0	5	0	0.004968	0.005538	0	0	0.000791
0	3	1	0	0	0	0	0	37	1	1.5	201	372	721	59	243	985	216	889	3,605	3	7	34	1	3	4	1	3	8	1	3	12	2	6	33	0	2	3	0	2	7	0	2	11	0.009262	0.006746	0.009154	0	0.002249	0.000832
0	7	0	0	0	0	0	0	26	1	0.1	200	371	720	62	281	1074	227	1,028	3,931	10	23	63	2	3	4	2	3	7	2	5	17	9	22	62	1	2	3	1	2	6	1	4	16	0.039662	0.021391	0.015773	0.004407	0.001945	0.000763
0	14	0	0	0	0	0	0	56	0	1.6	199	370	719	67	153	423	245	560	1,548	3	5	19	1	1	2	1	1	2	1	2	5	2	4	18	0	0	1	0	0	1	0	1	4	0.008156	0.007143	0.011627	0	0	0.000646
0	9	3	2	3	0	0	1	36	1	1.3	200	371	720	12	35	117	44	128	428	1	2	3	1	1	1	1	1	1	1	1	1	0	1	2	0	0	0	0	0	0	0	0	0	0	0.007806	0.00467	0	0	0
0	7	0	1	5	0	0	1	39	0	5.1	199	370	719	48	170	577	176	622	2,112	1	3	20	1	1	2	1	2	6	1	2	7	0	2	19	0	0	1	0	1	5	0	1	6	0	0.003214	0.008997	0	0	0.000474
0	7	3	0	0	0	0	5	27	0	5.6	198	369	718	60	274	967	220	1,003	3,539	9	11	22	2	2	3	2	2	5	4	4	9	8	10	21	1	1	2	1	1	4	3	3	8	0.03643	0.009972	0.005934	0.004554	0.000997	0.000565
0	7	3	1	0	0	0	1	34	1	3.1	197	368	717	62	199	838	227	728	3,067	4	9	31	1	1	1	3	3	5	3	4	10	3	8	30	0	0	0	2	2	4	2	3	9	0.013221	0.010984	0.009781	0	0	0
0	14	0	2	1	0	0	4	37	1	3.1	200	374	716	134	387	1098	490	1,416	4,019	4	14	58	1	2	7	1	3	11	1	3	15	3	13	57	0	1	6	0	2	10	0	2	14	0.006117	0.009178	0.014184	0	0.000706	0.001493
0	10	3	0	0	0	0	0	28	0	2.3	199	373	715	56	213	756	205	780	2,767	2	6	17	1	1	1	1	1	2	1	2	3	1	5	16	0	0	0	0	0	1	0	1	2	0.004879	0.006414	0.005783	0	0	0
0	7	0	1	0	0	0	1	30	1	1.6	198	372	714	46	231	960	168	845	3,514	3	7	22	2	2	2	3	3	5	3	3	8	2	6	21	1	1	1	2	2	4	2	2	7	0.011879	0.007097	0.005977	0.00594	0.001183	0.000285
0	0	0	0	0	0	0	0	55	0	2.4	197	371	713	53	155	599	194	567	2,192	1	5	14	1	2	3	1	2	3	1	2	4	0	4	13	0	1	2	0	1	2	0	1	3	0	0.007051	0.00593	0	0.001763	0.000912
0	0	0	0	1	0	0	5	65	0	3.3	196	371	719	30	179	693	110	655	2,536	9	22	53	2	3	6	2	3	8	4	6	15	8	21	52	1	2	5	1	2	7	3	5	14	0.07286	0.032054	0.020502	0.009107	0.003053	0.001971
0	0	0	0	3	1	0	5	81	1	3	195	370	718	70	246	934	256	900	3,418	3	5	21	1	1	1	1	1	1	2	3	4	2	4	20	0	0	0	0	0	0	1	2	3	0.007806	0.004443	0.005851	0	0	0
0	14	0	1	0	0	0	2	47	0	2.7	194	369	717	103	326	1091	377	1,193	3,993	6	7	16	1	1	2	3	3	4	3	3	5	5	6	15	0	0	1	2	2	3	2	2	4	0.013263	0.005029	0.003757	0	0	0.00025
0	9	0	0	1	0	0	0	49	0	2.9	199	374	723	79	227	721	289	831	2,639	3	15	46	2	2	4	2	2	4	2	4	8	2	14	45	1	1	3	1	1	3	1	3	7	0.006917	0.016851	0.017053	0.003459	0.001204	0.001137
0	7	0	1	0	0	0	1	38	0	3	198	373	722	71	241	841	260	882	3,078	5	11	37	2	2	3	2	2	4	2	2	6	4	10	36	1	1	2	1	1	3	1	1	5	0.015393	0.011337	0.011696	0.003848	0.001134	0.00065
0	9	0	0	0	0	1	0	51	0	3.5	197	372	721	18	58	305	66	212	1,116	6	11	47	1	1	6	1	1	10	2	2	15	5	10	46	0	0	5	0	0	9	1	1	14	0.075896	0.047108	0.041208	0	0	0.004479
0	0	0	0	0	0	0	0	70	1	2.7	196	371	720	45	142	539	165	520	1,973	16	25	36	3	3	3	6	6	7	8	9	11	15	24	35	2	2	2	5	5	6	7	8	10	0.091075	0.046179	0.017742	0.012143	0.003848	0.001014
0	0	3	1	0	0	0	4	86	0	2.6	195	370	719	126	474	1279	461	1,735	4,681	2	5	46	1	1	4	1	1	7	1	3	15	1	4	45	0	0	3	0	0	6	0	2	14	0.002168	0.002306	0.009613	0	0	0.000641
0	9	3	0	0	0	0	0	25	0	0.5	199	371	719	86	254	780	315	930	2,855	4	7	18	2	2	3	2	2	3	2	2	4	3	6	17	1	1	2	1	1	2	1	1	3	0.009531	0.006454	0.005955	0.003177	0.001076	0.000701
0	4	3	0	1	0	0	5	21	0	2.3	198	370	718	1	3	106	4	11	388	4	4	39	1	1	6	1	1	10	1	1	14	3	3	38	0	0	5	0	0	9	0	0	13	0.819672	0.273224	0.097948	0	0	0.012888
0	0	0	1	0	0	0	4	73	0	2.9	197	369	717	80	364	1369	293	1,332	5,011	1	18	75	1	2	7	1	2	11	1	3	17	0	17	74	0	1	6	0	1	10	0	2	16	0	0.01276	0.014769	0	0.000751	0.001197
0	7	0	0	0	0	0	0	50	0	3.8	202	371	721	86	304	1209	315	1,113	4,425	3	10	36	1	1	1	1	1	3	1	2	9	2	9	35	0	0	0	0	0	2	0	1	8	0.006354	0.008089	0.00791	0	0	0
0	0	0	0	0	0	0	4	45	0	3	201	370	720	49	134	461	179	490	1,687	3	6	10	1	1	1	1	1	1	1	1	1	2	5	9	0	0	0	0	0	0	0	0	0	0.011152	0.010195	0.005334	0	0	0
0	7	0	0	0	0	0	0	34	0	3	200	369	719	81	323	1145	296	1,182	4,191	4	9	26	2	2	3	2	3	4	2	3	4	3	8	25	1	1	2	1	2	3	1	2	3	0.010119	0.006767	0.005966	0.003373	0.000846	0.000477
0	14	0	1	0	0	0	1	28	1	1.3	199	368	718	113	215	373	414	787	1,365	3	3	4	2	2	2	2	2	2	3	3	3	2	2	3	1	1	1	1	1	1	2	2	2	0.004836	0.002542	0.002198	0.002418	0.001271	0.000733
0	7	0	2	0	0	0	1	30	0	0.3	198	367	717	112	279	1048	410	1,021	3,836	6	9	56	1	1	4	2	2	11	3	3	17	5	8	55	0	0	3	1	1	10	2	2	16	0.012198	0.007834	0.014339	0	0	0.000782
0	9	0	1	0	0	0	1	22	1	3.2	197	366	716	99	313	1025	362	1,146	3,752	4	20	55	1	2	5	1	3	7	1	4	11	3	19	54	0	1	4	0	2	6	0	3	10	0.00828	0.016585	0.014394	0	0.000873	0.001066
0	7	3	0	0	0	0	0	44	0	5.4	196	365	715	66	285	958	242	1,043	3,506	9	11	22	1	1	2	1	1	3	3	3	8	8	10	21	0	0	1	0	0	2	2	2	7	0.033118	0.009587	0.005989	0	0	0.000285
0	7	0	0	1	0	0	0	35	0	4	196	369	717	93	311	1077	340	1,138	3,942	4	5	25	1	1	2	2	3	6	2	3	6	3	4	24	0	0	1	1	2	5	1	2	5	0.008814	0.003514	0.006089	0	0	0.000254
0	9	0	0	1	0	0	0	47	0	3.3	195	368	716	46	231	960	168	845	3,514	3	7	22	1	1	2	2	2	4	2	2	7	2	6	21	0	0	1	1	1	3	1	1	6	0.011879	0.007097	0.005977	0	0	0.000285
0	10	0	0	1	0	0	4	31	1	4.4	194	367	715	30	179	693	110	655	2,536	9	22	53	1	2	6	1	2	7	3	5	14	8	21	52	0	1	5	0	1	6	2	4	13	0.07286	0.032054	0.020502	0	0.001526	0.001971
0	0	0	2	1	0	0	3	36	0	3.1	193	366	714	71	305	954	260	1,116	3,492	9	29	66	1	1	4	1	2	6	1	7	18	8	28	65	0	0	3	0	1	5	0	6	17	0.030786	0.025083	0.018616	0	0	0.000859
0	7	0	2	0	1	0	4	54	0	3.5	194	371	716	99	292	896	362	1,069	3,279	1	4	11	1	1	2	1	1	3	1	1	3	0	3	10	0	0	1	0	0	2	0	0	2	0	0.002807	0.003049	0	0	0.000305
0	9	0	2	1	0	0	4	55	0	2.5	193	370	715	110	400	1431	403	1,464	5,237	2	8	35	1	1	5	1	2	7	2	5	11	1	7	34	0	0	4	0	1	6	1	4	10	0.002484	0.004781	0.006492	0	0	0.000764
0	9	3	0	0	0	0	0	40	0	2.3	195	370	715	22	150	718	81	549	2,628	4	11	18	2	2	2	2	2	2	2	5	5	3	10	17	1	1	1	1	1	1	1	4	4	0.037258	0.018215	0.006469	0.012419	0.001821	0.000381
0	11	1	0	0	0	0	0	30	1	1	194	369	714	72	242	802	264	886	2,935	3	5	19	1	1	2	1	1	2	1	1	4	2	4	18	0	0	1	0	0	1	0	0	3	0.00759	0.004516	0.006132	0	0	0.000341
0	9	0	1	5	0	0	1	45	0	0.2	196	368	713	102	316	1174	373	1,157	4,297	1	4	18	1	3	3	1	3	4	1	3	6	0	3	17	0	2	2	0	2	3	0	2	5	0	0.002594	0.003956	0	0.001729	0.000465
0	0	0	0	1	0	0	0			2.7	195	367	712	144	450	1239	527	1,647	4,535	3	6	17	1	2	2	1	2	2	1	2	3	2	5	16	0	1	1	0	1	1	0	1	2	0.003795	0.003036	0.003528	0	0.000607	0.000221
0	9	0	0	0	0	0	0	58	1	0.8	194	366	711	79	227	721	289	831	2,639	3	15	46	1	1	3	1	1	3	2	4	8	2	14	45	0	0	2	0	0	2	1	3	7	0.006917	0.016851	0.017053	0	0	0.000758
0	9	0	0	0	0	1	0	36	0	0.3	196	367	722	100	359	1121	366	1,314	4,103	4	10	55	1	1	3	2	3	7	4	6	15	3	9	54	0	0	2	1	2	6	3	5	14	0.008197	0.00685	0.013162	0	0	0.000487
0	7	0	0	0	0	0	4			1.3	195	366	721	140	327	852	512	1,197	3,118	3	6	37	1	1	2	1	2	3	1	2	8	2	5	36	0	0	1	0	1	2	0	1	7	0.003903	0.004178	0.011545	0	0	0.000321
0	7	0	1	0	0	0	4	39	0	2.5	194	365	720	33	122	505	121	447	1,848	16	25	35	3	3	3	5	5	6	7	8	9	15	24	34	2	2	2	4	4	5	6	7	8	0.124193	0.053749	0.018395	0.016559	0.004479	0.001082
0	0	1	1	5	1	0	3	27	1	2.5	193	364	719	71	302	941	260	1,105	3,444	5	12	33	1	1	3	1	1	4	2	2	9	4	11	32	0	0	2	0	0	3	1	1	8	0.015393	0.009952	0.009291	0	0	0.000581
0	7	3	1	0	1	0	1	19	0	1.3	193	364	722	46	141	548	168	516	2,006	2	9	22	1	1	1	1	1	2	1	1	3	1	8	21	0	0	0	0	0	1	0	0	2	0.00594	0.015502	0.01047	0	0	0
0	0	0	0	1	0	0	2	28	1	4.7	192	363	721	119	343	1055	436	1,255	3,861	8	13	20	3	3	3	5	5	5	5	6	6	7	12	19	2	2	2	4	4	4	4	5	5	0.016072	0.009559	0.004921	0.004592	0.001593	0.000518
0	0	0	0	0	0	0	0	67	1	5	191	362	720	81	323	1145	296	1,182	4,191	4	9	26	1	1	2	1	2	3	1	2	3	3	8	25	0	0	1	0	1	2	0	1	2	0.010119	0.006767	0.005966	0	0	0.000239
0	7	0	0	3	0	0	4	31	0	1.5	195	362	723	101	343	1262	370	1,255	4,619	6	14	61	1	1	2	1	1	4	3	4	11	5	13	60	0	0	1	0	0	3	2	3	10	0.013526	0.010355	0.01299	0	0	0.000217
0	10	3	2	0	1	0	1	23	1	4.7	194	365	722	132	336	1009	483	1,230	3,693	9	13	20	2	2	2	4	4	4	4	5	5	8	12	19	1	1	1	3	3	3	3	4	4	0.016559	0.009758	0.005145	0.00207	0.000813	0.000271
0	7	0	0	1	0	0	0	57	1	4.1	193	364	721	55	146	459	201	534	1,680	2	5	15	1	1	1	1	1	2	1	1	3	1	4	14	0	0	0	0	0	1	0	0	2	0.004968	0.007486	0.008334	0	0	0
0	7	1	2	0	0	0	1	38	0	1.9	195	365	720	113	215	373	414	787	1,365	3	3	4	1	1	1	1	1	1	2	2	2	2	2	3	0	0	0	0	0	0	1	1	1	0.004836	0.002542	0.002198	0	0	0
0	4	0	2	0	0	0	4	18	1	5.6	195	369	724	27	295	1071	99	1,080	3,920	5	14	34	2	2	4	2	2	6	2	3	10	4	13	33	1	1	3	1	1	5	1	2	9	0.040478	0.01204	0.008419	0.010119	0.000926	0.000765
0	7	0	2	1	0	0	1			2.3	194	368	723	77	248	884	282	908	3,235	3	4	15	1	1	1	2	2	3	2	2	6	2	3	14	0	0	0	1	1	2	1	1	5	0.007097	0.003305	0.004327	0	0	0
0	4	0	2	0	0	0	1	22	0	1.2	193	367	722	41	188	773	150	688	2,829	5	8	23	1	2	3	1	2	3	2	3	8	4	7	22	0	1	2	0	1	2	1	2	7	0.026656	0.010173	0.007776	0	0.001453	0.000707
0	7	0	0	0	0	0	0	45	0	1.8	192	366	721	99	245	716	362	897	2,621	3	11	20	1	1	1	1	1	1	3	3	5	2	10	19	0	0	0	0	0	0	2	2	4	0.00552	0.011152	0.00725	0	0	0
0	9	3	1	0	0	0	4	39	0	1.7	191	365	720	55	165	644	201	604	2,357	4	6	22	1	2	2	2	3	3	3	4	6	3	5	21	0	1	1	1	2	2	2	3	5	0.014903	0.00828	0.008909	0	0.001656	0.000424
0	9	0	0	1	1	0	5	46	0	3.8	190	364	719	63	133	525	231	487	1,922	3	5	20	1	1	2	2	2	4	2	2	5	2	4	19	0	0	1	1	1	3	1	1	4	0.008674	0.008217	0.009888	0	0	0.00052
0	0	0	0	0	0	0	0	59	1	2.6	192	365	721	99	301	940	362	1,102	3,440	9	18	35	1	1	2	1	2	3	1	3	4	8	17	34	0	0	1	0	1	2	0	2	3	0.022079	0.015431	0.009883	0	0	0.000291
0	9	3	1	0	0	0	1	58	0	5.2	194	365	722	55	255	820	201	933	3,001	5	8	32	1	2	6	1	2	7	1	3	12	4	7	31	0	1	5	0	1	6	0	2	11	0.019871	0.0075	0.010329	0	0.001071	0.001666
0	7	0	1	1	0	0	2	43	0	0.1	196	365	725	66	170	754	242	622	2,760	11	15	33	1	1	3	2	2	6	6	7	13	10	14	32	0	0	2	1	1	5	5	6	12	0.041398	0.022501	0.011596	0	0	0.000725
0	0	0	0	0	0	0	0			4.7	195	364	724	88	349	1203	322	1,277	4,403	7	11	33	1	1	2	1	1	3	1	2	7	6	10	32	0	0	1	0	0	2	0	1	6	0.018629	0.007829	0.007268	0	0	0.000227
0	14	0	1	0	0	0	4	19	0	0.7	194	363	723	67	269	1073	245	985	3,927	12	27	59	2	2	4	2	3	6	3	7	16	11	26	58	1	1	3	1	2	5	2	6	15	0.044858	0.026408	0.014769	0.004078	0.001016	0.000764
0	7	0	0	0	0	0	0	29	0	4.7	198	365	722	88	272	654	322	996	2,394	10	19	26	1	3	3	2	4	5	4	6	8	9	18	25	0	2	2	1	3	4	3	5	7	0.027943	0.018081	0.010444	0	0.002009	0.000836
0	7	0	0	0	0	0	0	40	0	0.6	197	364	721	115	413	1115	421	1,512	4,081	3	5	31	1	1	2	1	1	4	1	1	6	2	4	30	0	0	1	0	0	3	0	0	5	0.004752	0.002646	0.007351	0	0	0.000245
0	4	0	0	0	0	0	0	20	1	1.7	196	363	720	133	381	1115	487	1,394	4,081	4	17	41	1	1	1	1	2	4	1	4	9	3	16	40	0	0	0	0	1	3	0	3	8	0.006163	0.011474	0.009802	0	0	0
0	0	0	0	0	0	0	0	21	0	0.2	195	362	719	68	247	998	249	904	3,653	1	4	25	1	1	2	1	1	2	1	2	5	0	3	24	0	0	1	0	0	1	0	1	4	0	0.003319	0.006571	0	0	0.000274
0	4	3	0	1	0	0	1	25	0	3.4	198	361	724	70	225	906	256	824	3,316	10	19	46	3	3	3	3	4	6	3	5	8	9	18	45	2	2	2	2	3	5	2	4	7	0.035129	0.021858	0.013571	0.007806	0.002429	0.000603
0	0	0	1	0	0	0	1	53	0		198	360	726	108	383	1191	395	1,402	4,359	1	5	20	1	1	3	1	1	3	1	3	5	0	4	19	0	0	2	0	0	2	0	2	4	0	0.002854	0.004359	0	0	0.000459
0	0	1	0	0	0	0	0	74	1	4.3	197	359	725	154	349	945	564	1,277	3,459	1	1	11	1	1	3	1	1	3	1	1	3	0	0	10	0	0	2	0	0	2	0	0	2	0	0	0.002891	0	0	0.000578
0	7	0	0	0	0	0	0	28	0	2.7	200	362	734	171	409	964	626	1,497	3,528	6	10	31	2	2	7	2	3	9	2	4	12	5	9	30	1	1	6	1	2	8	1	3	11	0.007989	0.006012	0.008503	0.001598	0.000668	0.001701
0	7	0	2	0	0	0	1	50	0	3.6	199	361	733	97	310	928	355	1,135	3,396	2	9	31	1	2	5	1	2	6	2	4	9	1	8	30	0	1	4	0	1	5	1	3	8	0.002817	0.007051	0.008833	0	0.000881	0.001178
0	9	3	0	0	0	0	0	27	0	0.9	198	360	732	56	192	485	205	703	1,775	5	13	29	1	1	2	1	3	6	2	6	11	4	12	28	0	0	1	0	2	5	1	5	10	0.019516	0.017077	0.015774	0	0	0.000563
0	7	0	0	1	0	0	4	52	0	3.8	197	359	731	96	310	914	351	1,135	3,345	11	42	75	2	3	6	3	5	10	6	15	21	10	41	74	1	2	5	2	4	9	5	14	20	0.028461	0.036136	0.022121	0.002846	0.001763	0.001495
0	7	0	1	0	0	0	1	31	0	4.7	196	358	730	24	85	382	88	311	1,398	10	11	15	2	2	3	3	3	5	4	4	6	9	10	14	1	1	2	2	2	4	3	3	5	0.102459	0.032144	0.010013	0.011384	0.003214	0.00143
0	0	0	0	0	0	0	3	71	0	1.3	195	357	729	89	281	802	326	1,028	2,935	17	33	73	1	4	6	3	6	10	6	13	24	16	32	72	0	3	5	2	5	9	5	12	23	0.049119	0.031114	0.024529	0	0.002917	0.001703
0	9	0	2	0	0	0	1			1.3	194	356	728	37	71	225	135	260	824	31	31	51	6	6	6	9	9	9	15	15	15	30	30	50	5	5	5	8	8	8	14	14	14	0.221533	0.115447	0.060716	0.036922	0.019241	0.006072
0	0	0	0	1	0	0	2	77	0	2.7	199	360	730	90	387	1445	329	1,416	5,289	5	12	61	4	5	11	4	5	12	4	6	20	4	11	60	3	4	10	3	4	11	3	5	19	0.012143	0.007766	0.011345	0.009107	0.002824	0.001891
0	0	3	2	5	0	0	4	30	0	1.2	198	359	729	75	174	645	275	637	2,361	3	7	32	1	1	1	1	1	2	1	1	6	2	6	31	0	0	0	0	0	1	0	0	5	0.007286	0.009422	0.013132	0	0	0
0	9	3	2	5	1	0	1	35	1	4.4	197	358	728	68	236	759	249	864	2,778	7	19	39	1	2	4	2	3	5	2	6	10	6	18	38	0	1	3	1	2	4	1	5	9	0.024108	0.020839	0.013679	0	0.001158	0.00108
0	10	0	1	0	0	0	1	47	0	3	196	357	727	99	364	1191	362	1,332	4,359	9	27	53	2	4	4	3	6	7	4	9	15	8	26	52	1	3	3	2	5	6	3	8	14	0.022079	0.019516	0.011929	0.00276	0.002252	0.000688
0	0	0	0	0	0	0	0	52	0		197	360	725	125	370	1029	458	1,354	3,766	4	10	64	1	1	3	1	1	7	1	1	10	3	9	63	0	0	2	0	0	6	0	0	9	0.006557	0.006646	0.016728	0	0	0.000531
0	0	0	0	0	0	0	1	57	0	3.9	196	368	716	120	373	885	439	1,365	3,239	4	7	20	2	2	2	2	2	2	2	2	2	3	6	19	1	1	1	1	1	1	1	1	1	0.006831	0.004395	0.005866	0.002277	0.000733	0.000309
0	0	1	0	0	0	0	2	15	0	3.5	196	359	724	73	267	838	267	977	3,067	4	6	12	2	2	2	2	2	3	2	2	3	3	5	11	1	1	1	1	1	2	1	1	2	0.011228	0.005117	0.003586	0.003743	0.001023	0.000326
0	0	0	0	5	0	0	0	59	0		195	363	728	92	253	640	337	926	2,342	1	5	18	1	1	2	1	2	3	1	2	4	0	4	17	0	0	1	0	1	2	0	1	3	0	0.00432	0.007258	0	0	0.000427
0	0	0	0	0	0	0	5	63	1	3.1	194	362	727	180	446	981	659	1,632	3,590	11	20	62	2	3	3	3	4	5	5	8	15	10	19	61	1	2	2	2	3	4	4	7	14	0.015179	0.01164	0.016989	0.001518	0.001225	0.000557
0	3	0	2	0	0	0	4	17	1	3.3	193	361	726	85	415	1472	311	1,519	5,388	2	14	57	1	3	5	2	5	9	2	6	15	1	13	56	0	2	4	1	4	8	1	5	14	0.003214	0.008559	0.010394	0	0.001317	0.000742
0	4	1	0	0	0	0	4	19	0	2.7	192	360	725	40	103	795	146	377	2,910	6	12	34	1	1	3	1	1	3	1	2	6	5	11	33	0	0	2	0	0	2	0	1	5	0.034153	0.029179	0.011341	0	0	0.000687
0	0	0	0	0	0	0	0	79	1	2.8	191	359	724	100	481	1506	366	1,760	5,512	4	21	68	1	3	11	1	3	12	2	6	22	3	20	67	0	2	10	0	2	11	1	5	21	0.008197	0.011361	0.012155	0	0.001136	0.001814
0	4	0	1	0	0	0	1	18	1	3.9	190	358	723	31	207	914	113	758	3,345	4	14	47	1	3	3	2	4	5	2	4	13	3	13	46	0	2	2	1	3	4	1	3	12	0.026441	0.017159	0.013751	0	0.00264	0.000598
0	9	0	2	0	0	0	1	52	0	4.9	190	360	725	102	409	1116	373	1,497	4,085	4	12	37	1	1	2	1	1	2	1	4	7	3	11	36	0	0	1	0	0	1	0	3	6	0.008036	0.007348	0.008814	0	0	0.000245
0	7	0	0	0	0	0	4	26	0	4.8	189	359	724	135	435	1208	494	1,592	4,421	11	29	53	1	2	3	2	5	7	3	9	15	10	28	52	0	1	2	1	4	6	2	8	14	0.020239	0.017587	0.011761	0	0.000628	0.000452
0	0	0	0	0	0	0	0	59	1	2.7	190	361	728	104	319	1434	381	1,168	5,248	4	11	66	2	3	5	2	3	7	2	4	13	3	10	65	1	2	4	1	2	6	1	3	12	0.007881	0.008565	0.012385	0.002627	0.001713	0.000762
0	0	0	0	0	0	0	0	55	1	1.7	193	365	730	88	196	817	322	717	2,990	2	5	10	1	1	3	1	2	4	1	2	5	1	4	9	0	0	2	0	1	3	0	1	4	0.003105	0.005576	0.00301	0	0	0.000669
0	4	3	1	0	0	0	1	28	0	3.9	192	364	729	93	335	1118	340	1,226	4,092	2	12	30	1	1	2	1	1	2	1	3	6	1	11	29	0	0	1	0	0	1	0	2	5	0.002938	0.008972	0.007087	0	0	0.000244
0	0	0	1	0	0	0	1	62	0	2.8	191	363	728	119	438	1208	436	1,603	4,421	3	11	42	1	2	5	1	2	6	2	4	12	2	10	41	0	1	4	0	1	5	1	3	11	0.004592	0.006238	0.009273	0	0.000624	0.000905
0	9	1	0	0	0	0	0	54	0	1.9	190	362	727	136	364	1001	498	1,332	3,664	2	6	24	2	3	5	2	3	6	2	3	9	1	5	23	1	2	4	1	2	5	1	2	8	0.002009	0.003753	0.006278	0.002009	0.001501	0.001092
0	0	0	0	0	0	0	0	73	1	0.4	192	362	726	52	237	888	190	867	3,250	3	6	21	2	2	3	2	3	5	2	3	10	2	5	20	1	1	2	1	2	4	1	2	9	0.010509	0.005764	0.006154	0.005254	0.001153	0.000615
0	7	0	1	0	0	0	1	36	0	3.9	191	361	725	37	151	594	135	553	2,174	4	13	27	2	2	3	2	3	5	3	4	8	3	12	26	1	1	2	1	2	4	2	3	7	0.022153	0.021713	0.011959	0.007384	0.001809	0.00092
0	0	0	1	0	0	0	1	49	1		190	360	724	156	581	1575	571	2,126	5,765	4	8	27	1	1	3	2	2	5	2	2	7	3	7	26	0	0	2	1	1	4	1	1	6	0.005254	0.003292	0.00451	0	0	0.000347
0	7	0	0	1	0	1	0	39	0	3.7	189	361	726	29	101	292	106	370	1,069	1	3	8	1	1	1	1	1	2	1	2	4	0	2	7	0	0	0	0	0	1	0	1	3	0	0.00541	0.00655	0	0	0
0	9	3	2	0	0	0	1	23	1	3.1	189	365	729	43	312	1273	157	1,142	4,659	3	5	30	1	1	4	1	2	6	1	2	10	2	4	29	0	0	3	0	1	5	0	1	9	0.012708	0.003503	0.006224	0	0	0.000644
0	11	0	0	0	0	0	0	23	1	0.5	188	364	728	46	219	853	168	802	3,122	11	19	40	1	1	1	2	3	5	2	5	12	10	18	39	0	0	0	1	2	4	1	4	11	0.059397	0.022457	0.012492	0	0	0
0	7	3	0	0	0	0	0	30	0	4.4	187	363	727	92	304	1165	337	1,113	4,264	5	8	17	1	1	1	1	1	1	1	1	1	4	7	16	0	0	0	0	0	0	0	0	0	0.011879	0.006291	0.003752	0	0	0
0	7	3	2	5	1	0	1	39	0	2.8	189	364	729	54	259	1001	198	948	3,664	1	2	21	1	1	2	1	1	3	1	2	6	0	1	20	0	0	1	0	0	2	0	1	5	0	0.001055	0.005459	0	0	0.000273
0	14	0	0	0	0	0	0	50	0		188	363	728	24	185	950	88	677	3,477	7	16	31	1	2	3	2	3	6	3	4	10	6	15	30	0	1	2	1	2	5	2	3	9	0.068306	0.022153	0.008628	0	0.001477	0.000575
0	9	0	1	0	0	0	1	63	0	3.2	187	362	727	111	350	1049	406	1,281	3,839	3	19	56	1	1	4	2	3	9	2	3	10	2	18	55	0	0	3	1	2	8	1	2	9	0.004923	0.014052	0.014325	0	0	0.000781
0	9	0	0	0	0	0	0	33	1	2.8	186	361	726	90	393	1420	329	1,438	5,197	3	13	59	2	3	8	2	3	9	2	5	17	2	12	58	1	2	7	1	2	8	1	4	16	0.006072	0.008343	0.01116	0.003036	0.00139	0.001347
0	4	3	0	0	0	1	4	22	0	0.5	185	360	725	98	329	1112	359	1,204	4,070	3	9	38	1	3	3	1	3	5	1	3	5	2	8	37	0	2	2	0	2	4	0	2	4	0.005576	0.006644	0.009091	0	0.001661	0.000491
0	7	0	0	0	0	0	0	32	0	4.4	184	359	724	42	161	725	154	589	2,654	2	10	32	1	1	1	1	1	2	1	2	6	1	9	31	0	0	0	0	0	1	0	1	5	0.006505	0.015273	0.011683	0	0	0
0	7	3	0	0	1	0	0	34	0	4.2	185	358	725	121	354	1230	443	1,296	4,502	1	4	23	1	1	1	1	1	2	1	1	3	0	3	22	0	0	0	0	0	1	0	0	2	0	0.002315	0.004887	0	0	0
0	7	3	2	0	0	0	1	34	0	1.8	184	357	724	99	353	1029	362	1,292	3,766	3	8	24	1	3	4	1	3	6	1	3	8	2	7	23	0	2	3	0	2	5	0	2	7	0.00552	0.005418	0.006107	0	0.001548	0.000797
0	7	1	0	0	0	0	0	32	0	3.2	183	356	723	80	272	1039	293	996	3,803	5	10	39	1	1	2	1	1	3	1	3	12	4	9	38	0	0	1	0	0	2	0	2	11	0.013661	0.009041	0.009993	0	0	0.000263
0	0	0	0	1	0	0	0	41	1	3.5	182	355	722	130	439	1480	476	1,607	5,417	4	15	49	1	2	3	2	5	7	2	7	11	3	14	48	0	1	2	1	4	6	1	6	10	0.006305	0.008713	0.008861	0	0.000622	0.000369
0	7	0	2	0	0	1	1	50	1		181	354	721	106	309	848	388	1,131	3,104	4	15	52	1	1	4	1	3	11	3	6	19	3	14	51	0	0	3	0	2	10	2	5	18	0.007733	0.012379	0.016432	0	0	0.000967
0	10	0	0	0	0	0	0	35	0		180	353	720	101	321	1040	370	1,175	3,806	1	1	15	1	1	1	1	1	1	1	1	7	0	0	14	0	0	0	0	0	0	0	0	6	0	0	0.003678	0	0	0
0	10	3	1	0	0	0	1	25	1	2.7	181	354	719	42	159	790	154	582	2,891	8	12	40	1	1	3	1	1	4	2	2	8	7	11	39	0	0	2	0	0	3	1	1	7	0.045537	0.018902	0.013488	0	0	0.000692
0	10	3	0	0	0	0	4	24	1	3.4	180	353	718	37	150	722	135	549	2,643	3	3	9	1	1	1	1	1	1	2	2	2	2	2	8	0	0	0	0	0	0	1	1	1	0.014769	0.003643	0.003027	0	0	0
0	9	0	0	0	0	0	0	46	0	3.6	179	352	717	37	151	594	135	553	2,174	4	13	27	1	1	2	1	2	4	2	3	7	3	12	26	0	0	1	0	1	3	1	2	6	0.022153	0.021713	0.011959	0	0	0.00046
0	10	0	0	0	0	0	0	31	0	2.7	178	351	716	97	344	1419	355	1,259	5,194	4	7	58	2	2	7	2	2	8	2	3	18	3	6	57	1	1	6	1	1	7	1	2	17	0.00845	0.004766	0.010975	0.002817	0.000794	0.001155
0	0	0	0	0	0	0	5	71	0	0.4	177	350	715	76	239	873	278	875	3,195	1	6	39	1	1	3	1	1	6	1	1	9	0	5	38	0	0	2	0	0	5	0	0	8	0	0.005716	0.011893	0	0	0.000626
0	0	0	0	3	0	1	0			3.7	176	349	714	66	232	883	242	849	3,232	2	3	21	1	1	2	1	2	4	1	2	6	1	2	20	0	0	1	0	1	3	0	1	5	0.00414	0.002355	0.006189	0	0	0.000309
0	9	0	0	0	0	1	0	60	0	2.7	178	351	718	113	361	1546	414	1,321	5,658	12	26	61	4	4	5	4	5	6	7	9	15	11	25	60	3	3	4	3	4	5	6	8	14	0.026597	0.018921	0.010604	0.007254	0.002271	0.000707
0	7	0	2	0	0	0	1	17	1	2.2	177	350	717	100	263	679	366	963	2,485	2	4	6	1	1	1	1	1	1	1	2	2	1	3	5	0	0	0	0	0	0	0	1	1	0.002732	0.003117	0.002012	0	0	0
0	7	3	0	1	0	0	0	49	0	1.3	176	349	716	31	57	190	113	209	695	30	31	50	4	5	5	7	8	8	13	14	14	29	30	49	3	4	4	6	7	7	12	13	13	0.255597	0.143802	0.070463	0.026441	0.019174	0.005752
0	9	0	2	5	0	0	4	29	1	1.3	178	351	716	108	290	1053	395	1,061	3,854	4	18	30	1	1	2	1	2	3	1	4	6	3	17	29	0	0	1	0	1	2	0	3	5	0.00759	0.016017	0.007525	0	0	0.000259
0	4	0	1	0	0	0	1	39	1	3.4	177	350	715	138	337	897	505	1,233	3,283	4	6	17	2	2	2	2	2	2	2	2	5	3	5	16	1	1	1	1	1	1	1	1	4	0.00594	0.004054	0.004874	0.00198	0.000811	0.000305
0	9	3	0	0	0	0	5	25	0	1.4	176	349	714	78	226	623	285	827	2,280	4	17	26	1	1	1	1	4	4	1	7	7	3	16	25	0	0	0	0	3	3	0	6	6	0.010509	0.019343	0.010964	0	0	0
0	1	0	1	0	0	0	3	59	1	3.1	176	352	716	71	241	841	260	882	3,078	5	11	37	1	1	1	1	1	2	1	1	4	4	10	36	0	0	0	0	0	1	0	0	3	0.015393	0.011337	0.011696	0	0	0
0	1	0	0	1	0	0	0	84	0	1.5	175	351	715	127	339	1066	465	1,241	3,902	4	12	38	1	1	2	1	1	5	1	1	5	3	11	37	0	0	1	0	0	4	0	0	4	0.006454	0.008866	0.009483	0	0	0.000256
0	11	0	2	0	0	0	1	28	1	1.1	174	350	714	122	332	876	447	1,215	3,206	1	6	20	1	1	1	1	1	1	1	1	2	0	5	19	0	0	0	0	0	0	0	0	1	0	0.004115	0.005926	0	0	0
0	0	1	1	0	0	0	1	23	1	4.4	174	349	716	111	295	954	406	1,080	3,492	3	7	28	3	3	4	3	3	6	3	3	9	2	6	27	2	2	3	2	2	5	2	2	8	0.004923	0.005557	0.007733	0.004923	0.001852	0.000859
0	9	0	2	5	0	0	1	55	0	3.5	173	348	715	104	279	847	381	1,021	3,100	1	3	14	1	1	1	1	1	2	1	3	4	0	2	13	0	0	0	0	0	1	0	2	3	0	0.001959	0.004194	0	0	0
0	4	0	2	0	0	0	1	23	0	1.3	172	347	714	44	183	684	161	670	2,503	7	15	60	2	2	5	3	4	9	3	5	21	6	14	59	1	1	4	2	3	8	2	4	20	0.037258	0.020902	0.023568	0.00621	0.001493	0.001598
0	0	0	0	0	0	0	0	75	1	1.2	171	346	713	130	334	940	476	1,222	3,440	3	5	23	1	1	2	1	1	3	1	1	5	2	4	22	0	0	1	0	0	2	0	0	4	0.004203	0.003272	0.006395	0	0	0.000291
0	0	0	0	1	0	0	4	70	1	3.5	173	346	712	112	433	1502	410	1,585	5,497	5	24	55	1	2	3	2	4	7	2	5	12	4	23	54	0	1	2	1	3	6	1	4	11	0.009758	0.014513	0.009823	0	0.000631	0.000364
0	3	0	0	0	0	0	0	42	1	1.3	172	345	711	78	204	353	285	747	1,292	1	3	5	1	1	1	1	2	2	1	2	2	0	2	4	0	0	0	0	1	1	0	1	1	0	0.002679	0.003096	0	0	0
0	7	3	0	0	0	1	4	40	0	0.1	175	345	713	42	131	747	154	479	2,734	1	6	26	1	1	1	1	1	1	1	2	3	0	5	25	0	0	0	0	0	0	0	1	2	0	0.010428	0.009144	0	0	0
0	9	3	0	0	0	0	4	28	0	1.3	176	348	713	30	57	190	110	209	695	30	31	50	4	5	5	6	7	7	13	14	14	29	30	49	3	4	4	5	6	6	12	13	13	0.264117	0.143802	0.070463	0.027322	0.019174	0.005752
0	7	0	0	0	1	0	0	26	1	1.3	175	351	712	47	196	618	172	717	2,262	1	5	34	1	1	1	1	2	5	1	3	6	0	4	33	0	0	0	0	1	4	0	2	5	0	0.005576	0.01459	0	0	0
0	9	0	0	0	0	0	4			3.4	174	350	711	135	321	912	494	1,175	3,338	4	4	17	1	1	1	1	1	1	1	1	4	3	3	16	0	0	0	0	0	0	0	0	3	0.006072	0.002553	0.004793	0	0	0
0	7	0	0	0	1	0	4	31	0	1.3	173	349	710	21	169	661	77	619	2,419	6	11	16	1	1	1	1	2	2	3	4	4	5	10	15	0	0	0	0	1	1	2	3	3	0.065053	0.016167	0.0062	0	0	0
0	0	0	1	0	0	0	1	30	0	3.1	172	348	709	162	397	931	593	1,453	3,407	6	10	27	1	1	3	1	3	6	1	3	8	5	9	26	0	0	2	0	2	5	0	2	7	0.008433	0.006194	0.00763	0	0	0.000587
0	0	0	0	0	0	0	0	19	1	2.7	174	349	710	39	133	491	143	487	1,797	12	21	35	1	2	3	4	5	7	6	8	10	11	20	34	0	1	2	3	4	6	5	7	9	0.077063	0.041086	0.01892	0	0.002054	0.001113
0	9	0	0	0	0	0	0	26	1	3	175	351	709	26	78	385	95	285	1,409	1	3	11	1	1	1	1	1	1	1	1	1	0	2	10	0	0	0	0	0	0	0	0	0	0	0.007006	0.007097	0	0	0
0	0	1	1	0	0	0	4	54	0		174	350	708	69	186	624	253	681	2,284	2	4	8	1	1	1	1	1	1	1	1	1	1	3	7	0	0	0	0	0	0	0	0	0	0.00396	0.004407	0.003065	0	0	0
0	3	1	0	1	0	0	0	60	1	6	173	349	707	89	318	1109	326	1,164	4,059	5	11	14	1	1	2	1	3	4	1	3	4	4	10	13	0	0	1	0	2	3	0	2	3	0.01228	0.008592	0.003203	0	0	0.000246
0	9	0	2	0	0	0	1	34	0	1.5	173	351	711	55	224	655	201	820	2,397	5	9	23	1	1	2	1	1	2	2	4	8	4	8	22	0	0	1	0	0	1	1	3	7	0.019871	0.009758	0.009177	0	0	0.000417
0	0	0	0	1	1	0	0	35	0	3.1	172	350	710	81	295	1206	296	1,080	4,414	7	20	59	2	2	4	2	4	7	2	7	14	6	19	58	1	1	3	1	3	6	1	6	13	0.020239	0.017597	0.01314	0.003373	0.000926	0.00068
0	0	0	2	3	1	0	1	79	1	3	171	349	709	60	249	1004	220	911	3,675	5	15	40	1	1	2	1	2	4	2	4	10	4	14	39	0	0	1	0	1	3	1	3	9	0.018215	0.015362	0.010613	0	0	0.000272
0	14	0	0	0	0	0	0	45	0	1	173	349	709	82	300	1026	300	1,098	3,755	5	12	41	1	1	2	1	1	5	1	2	9	4	11	40	0	0	1	0	0	4	0	1	8	0.013328	0.010018	0.010652	0	0	0.000266
0	0	3	0	0	0	0	0	24	0	1.8	172	348	708	74	267	848	271	977	3,104	3	11	25	1	2	2	1	2	3	1	3	5	2	10	24	0	1	1	0	1	2	0	2	4	0.007384	0.010233	0.007733	0	0.001023	0.000322
0	0	0	2	5	0	0	4	29	0	3.1	171	347	707	194	479	976	710	1,753	3,572	13	21	52	2	3	3	3	4	5	4	8	16	12	20	51	1	2	2	2	3	4	3	7	15	0.0169	0.011408	0.014277	0.001408	0.001141	0.00056
0	0	0	1	0	1	0	4	17	1	1	170	346	706	60	177	666	220	648	2,438	2	4	10	1	1	1	1	1	2	1	1	3	1	3	9	0	0	0	0	0	1	0	0	2	0.004554	0.004631	0.003692	0	0	0
0	9	0	0	0	0	0	0	50	0	0.6	171	346	707	99	327	1134	362	1,197	4,150	1	5	19	1	2	3	1	2	3	1	2	6	0	4	18	0	1	2	0	1	2	0	1	5	0	0.003342	0.004337	0	0.000836	0.000482
0	7	0	2	5	0	0	1	43	0	2.9	170	345	706	164	411	1559	600	1,504	5,706	9	24	62	2	3	5	2	4	6	4	10	16	8	23	61	1	2	4	1	3	5	3	9	15	0.013328	0.01529	0.010691	0.001666	0.00133	0.000701
0	11	0	0	0	0	0	0	39	0	3.1	169	344	705	82	279	830	300	1,021	3,038	2	4	18	1	1	2	1	1	3	1	1	4	1	3	17	0	0	1	0	0	2	0	0	3	0.003332	0.002938	0.005596	0	0	0.000329
0	7	0	1	0	0	0	4	44	0	2.8	168	343	704	80	315	1271	293	1,153	4,652	10	19	57	2	3	3	2	4	5	2	6	10	9	18	56	1	2	2	1	3	4	1	5	9	0.030738	0.015613	0.012038	0.003415	0.001735	0.00043
0	4	0	2	0	0	0	1	19	0	3.1	173	346	704	123	393	891	450	1,438	3,261	8	19	46	1	2	2	1	3	3	3	6	11	7	18	45	0	1	1	0	2	2	2	5	10	0.015549	0.012514	0.013799	0	0.000695	0.000307
0	4	0	0	0	0	0	0	18	0	0.6	172	349	703	87	313	1078	318	1,146	3,945	14	29	61	1	1	4	2	3	8	4	7	16	13	28	60	0	0	3	1	2	7	3	6	15	0.040827	0.024442	0.015207	0	0	0.00076
0	9	0	1	0	0	0	1	55	0	2.8	175	348	712	19	124	605	70	454	2,214	2	8	30	1	1	1	2	2	3	2	3	6	1	7	29	0	0	0	1	1	2	1	2	5	0.01438	0.015424	0.013097	0	0	0
0	0	0	0	0	0	0	0	37	0	1.3	174	347	716	31	57	189	113	209	692	30	31	50	4	5	5	5	6	6	12	13	13	29	30	49	3	4	4	4	5	5	11	12	12	0.255597	0.143802	0.070836	0.026441	0.019174	0.005783
0	0	0	2	0	0	0	1	85	1	3.9	173	346	715	73	233	869	267	853	3,181	4	8	23	1	1	2	1	1	2	1	2	5	3	7	22	0	0	1	0	0	1	0	1	4	0.011228	0.008208	0.006917	0	0	0.000314
0	14	0	0	0	0	0	0	24	0	3.1	172	345	714	105	317	950	384	1,160	3,477	3	21	55	1	2	3	1	6	10	2	7	19	2	20	54	0	1	2	0	5	9	1	6	18	0.005204	0.017238	0.015531	0	0.000862	0.000575
0	1	0	1	0	0	0	1	57	0	3.4	173	344	716	47	214	966	172	783	3,536	3	7	23	1	1	2	2	2	3	2	2	3	2	6	22	0	0	1	1	1	2	1	1	2	0.011627	0.00766	0.006222	0	0	0.000283
0	12	0	0	0	0	0	0	27	1	1.3	172	343	715	70	284	952	256	1,039	3,484	2	9	22	1	1	3	1	1	4	1	2	7	1	8	21	0	0	2	0	0	3	0	1	6	0.003903	0.007696	0.006027	0	0	0.000574
0	0	0	0	1	0	0	0	49	0	1.3	171	342	714	78	254	921	285	930	3,371	3	11	38	1	1	1	1	1	3	1	2	6	2	10	37	0	0	0	0	0	2	0	1	5	0.007006	0.010757	0.010976	0	0	0
0	1	0	0	0	0	0	0	74	1	1.4	170	341	713	38	171	810	139	626	2,965	4	8	31	1	1	2	1	1	7	1	2	10	3	7	30	0	0	1	0	0	6	0	1	9	0.02157	0.011185	0.010119	0	0	0.000337
0	0	0	0	0	0	0	0	74	0	2	173	340	715	57	220	844	209	805	3,089	6	11	22	1	1	1	1	1	1	2	2	3	5	10	21	0	0	0	0	0	0	1	1	2	0.023967	0.012419	0.006798	0	0	0
0	9	0	1	0	0	0	1	47	0	4.5	172	339	714	95	278	1072	348	1,017	3,924	5	14	26	2	4	5	2	4	7	2	5	9	4	13	25	1	3	4	1	3	6	1	4	8	0.011504	0.012777	0.006372	0.002876	0.002948	0.001019
0	0	0	1	0	0	0	1	56	0	2.8	171	338	713	16	90	543	59	329	1,987	3	7	12	1	1	1	1	1	1	1	1	3	2	6	11	0	0	0	0	0	0	0	0	2	0.034153	0.018215	0.005535	0	0	0
0	0	0	2	5	0	0	1	72	0	2.4	170	337	712	22	130	360	81	476	1,318	1	2	5	1	1	1	1	1	2	1	1	3	0	1	4	0	0	0	0	0	1	0	0	2	0	0.002102	0.003036	0	0	0
0	1	0	1	0	0	0	2	62	1		169	336	711	29	127	625	106	465	2,288	3	5	20	1	1	2	1	1	3	3	4	10	2	4	19	0	0	1	0	0	2	2	3	9	0.018843	0.008605	0.008306	0	0	0.000437
0	0	0	0	1	0	1	0	48	0	4.7	172	334	709	154	268	806	564	981	2,950	7	19	28	2	2	2	2	3	5	2	5	8	6	18	27	1	1	1	1	2	4	1	4	7	0.010645	0.018351	0.009153	0.001774	0.001019	0.000339
0	9	3	0	3	0	0	1	36	0	2.3	171	333	708	84	306	991	307	1,120	3,627	11	28	56	1	1	2	5	7	9	5	11	17	10	27	55	0	0	1	4	6	8	4	10	16	0.032527	0.024108	0.015164	0	0	0.000276
0	9	0	0	0	0	0	0	53	0	2.9	170	332	707	78	276	1213	285	1,010	4,440	8	14	57	1	1	3	1	1	6	1	3	15	7	13	56	0	0	2	0	0	5	0	2	14	0.02452	0.012869	0.012614	0	0	0.00045
0	7	3	2	0	0	0	1	25	1	0.8	172	333	709	39	136	412	143	498	1,508	1	3	19	1	1	3	1	1	4	1	1	6	0	2	18	0	0	2	0	0	3	0	0	5	0	0.004018	0.011937	0	0	0.001326
0	9	0	1	0	0	0	1	37	0	4.3	173	335	708	105	261	773	384	955	2,829	2	6	14	1	1	1	1	1	1	1	2	3	1	5	13	0	0	0	0	0	0	0	1	2	0.002602	0.005234	0.004595	0	0	0
0	4	3	2	0	0	0	1	19	0	2.4	172	334	707	79	221	574	289	809	2,101	6	14	22	1	2	2	1	4	5	2	5	7	5	13	21	0	1	1	0	3	4	1	4	6	0.017293	0.016072	0.009996	0	0.001236	0.000476
0	9	0	0	0	0	0	0	47	0	2.9	175	337	709	77	309	1153	282	1,131	4,220	3	8	37	1	2	4	1	2	4	2	3	7	2	7	36	0	1	3	0	1	3	1	2	6	0.007097	0.00619	0.008531	0	0.000884	0.000711
0	10	0	1	0	0	1	1	36	0	0.5	174	336	708	86	254	780	315	930	2,855	4	7	18	1	1	2	1	1	2	1	1	3	3	6	17	0	0	1	0	0	1	0	0	2	0.009531	0.006454	0.005955	0	0	0.00035
0	7	0	2	0	0	0	1	42	0	3.9	173	335	707	59	178	520	216	651	1,903	5	9	37	1	2	4	1	3	5	1	4	11	4	8	36	0	1	3	0	2	4	0	3	10	0.018524	0.01228	0.018916	0	0.001535	0.001576
0	7	0	0	0	0	0	0	53	0	2.7	175	337	707	121	435	1356	443	1,592	4,963	1	7	23	1	1	2	1	2	4	1	3	7	0	6	22	0	0	1	0	1	3	0	2	6	0	0.003769	0.004433	0	0	0.000201
0	3	3	0	0	0	0	0	42	0	0.4	174	336	706	52	237	888	190	867	3,250	3	6	21	1	2	3	1	2	5	1	2	9	2	5	20	0	1	2	0	1	4	0	1	8	0.010509	0.005764	0.006154	0	0.001153	0.000615
0	1	0	2	0	0	0	1	53	1	3.1	173	335	705	74	204	670	271	747	2,452	1	23	67	1	2	6	1	3	10	1	8	22	0	22	66	0	1	5	0	2	9	0	7	21	0	0.029465	0.026915	0	0.001339	0.002039
0	9	0	2	5	0	0	1	38	0	1	174	335	703	62	177	563	227	648	2,061	5	9	25	1	1	2	1	1	4	2	2	8	4	8	24	0	0	1	0	0	3	1	1	7	0.017627	0.012349	0.011647	0	0	0.000485
0	0	0	0	1	0	0	0	49	0	3	175	341	707	89	295	1119	326	1,080	4,096	7	12	43	1	2	3	1	2	3	1	2	8	6	11	42	0	1	2	0	1	2	0	1	7	0.01842	0.010188	0.010255	0	0.000926	0.000488
0	9	0	0	0	0	0	0	44	0	2.5	174	340	706	85	198	684	311	725	2,503	6	11	21	1	1	3	1	1	3	2	3	6	5	10	20	0	0	2	0	0	2	1	2	5	0.016072	0.013799	0.007989	0	0	0.000799
0	4	0	0	0	0	0	4	16	1	3.4	173	339	705	66	186	617	242	681	2,258	1	6	10	1	1	1	1	2	2	1	3	3	0	5	9	0	0	0	0	1	1	0	2	2	0	0.007345	0.003985	0	0	0
0	0	1	0	0	0	0	0	44	0	2.8	172	338	704	35	165	777	128	604	2,844	4	25	54	1	2	3	1	5	7	1	7	12	3	24	53	0	1	2	0	4	6	0	6	11	0.023419	0.039742	0.018637	0	0.001656	0.000703
0	4	3	0	0	0	0	0	26	0	0.1	176	342	706	58	152	599	212	556	2,192	6	13	40	1	2	3	1	2	3	1	5	7	5	12	39	0	1	2	0	1	2	0	4	6	0.023554	0.02157	0.017789	0	0.001798	0.000912
0	7	0	0	1	0	0	1	49	0	6	175	341	705	75	238	852	275	871	3,118	2	2	9	1	1	1	1	1	1	1	1	1	1	1	8	0	0	0	0	0	0	0	0	0	0.003643	0.001148	0.002565	0	0	0
0	10	3	1	0	0	0	1	25	0	2.9	174	340	704	85	328	1019	311	1,200	3,730	2	2	9	1	1	1	1	1	2	1	1	4	1	1	8	0	0	0	0	0	1	0	0	3	0.003214	0.000833	0.002145	0	0	0
0	4	0	2	0	0	0	1	20	1	3.3	173	339	703	53	261	1110	194	955	4,063	5	11	52	1	1	4	1	1	8	2	2	11	4	10	51	0	0	3	0	0	7	1	1	10	0.020621	0.010468	0.012554	0	0	0.000738
0	7	0	2	0	0	0	1	31	1	1.6	172	338	702	72	291	1173	264	1,065	4,293	3	9	50	1	1	1	1	1	2	1	1	4	2	8	49	0	0	0	0	0	1	0	0	3	0.00759	0.007511	0.011413	0	0	0
0	3	0	2	0	0	0	1	47	1	1	172	337	702	154	404	1197	564	1,479	4,381	7	15	46	1	1	2	2	2	4	3	3	13	6	14	45	0	0	1	1	1	3	2	2	12	0.010645	0.009468	0.010272	0	0	0.000228
0	0	0	0	5	0	0	0	66	1	4	173	339	704	53	236	995	194	864	3,642	6	8	32	1	1	3	1	1	3	1	1	6	5	7	31	0	0	2	0	0	2	0	0	5	0.025776	0.008104	0.008513	0	0	0.000549
0	3	0	2	5	0	0	5	46	1	1.1	172	338	703	61	189	809	223	692	2,961	1	4	17	1	1	1	1	1	1	1	2	2	0	3	16	0	0	0	0	0	0	0	1	1	0	0.004337	0.005404	0	0	0
0	0	0	0	0	0	0	0	54	0	2.9	178	341	702	80	305	1079	293	1,116	3,949	2	5	24	1	1	3	1	1	4	2	3	8	1	4	23	0	0	2	0	0	3	1	2	7	0.003415	0.003583	0.005824	0	0	0.000506
0	0	0	0	0	0	0	0	37	1	3.9	177	340	701	52	174	783	190	637	2,866	3	6	17	1	2	3	1	2	3	2	3	5	2	5	16	0	1	2	0	1	2	1	2	4	0.010509	0.007851	0.005583	0	0.00157	0.000698
0	4	0	1	0	1	0	1	22	1	1.4	176	339	700	31	60	210	113	220	769	30	32	47	4	5	5	4	5	5	11	12	14	29	31	46	3	4	4	3	4	4	10	11	13	0.255597	0.141166	0.059849	0.026441	0.018215	0.005204
0	7	0	2	0	0	0	1	37	0	3.4	175	338	699	124	372	1169	454	1,362	4,279	6	12	37	1	1	3	2	2	5	3	5	10	5	11	36	0	0	2	1	1	4	2	4	9	0.011017	0.008079	0.008414	0	0	0.000467
0	4	0	1	0	0	0	1	18	1	4.7	177	342	706	114	307	938	417	1,124	3,433	3	7	28	1	2	5	1	2	5	1	2	8	2	6	27	0	1	4	0	1	4	0	1	7	0.004793	0.00534	0.007865	0	0.00089	0.001165
0	12	0	0	0	0	0	0	46	0	0.7	176	341	705	68	213	651	249	780	2,383	2	11	45	1	1	2	1	1	2	1	3	8	1	10	44	0	0	1	0	0	1	0	2	7	0.004018	0.012827	0.018467	0	0	0.00042
0	10	0	1	0	0	0	1	33	0	2.2	175	340	704	76	274	755	278	1,003	2,763	4	5	26	1	1	2	1	1	3	1	1	5	3	4	25	0	0	1	0	0	2	0	0	4	0.010785	0.003989	0.009047	0	0	0.000362
0	7	0	0	1	0	0	0	35	1	3.6	174	339	703	107	387	1190	392	1,416	4,355	7	16	49	1	1	2	1	2	4	2	7	12	6	15	48	0	0	1	0	1	3	1	6	11	0.015321	0.01059	0.011021	0	0	0.00023
0	9	0	0	4	0	0	0	50	0	1.3	173	338	702	21	122	573	77	447	2,097	1	4	25	1	1	3	1	1	6	1	1	7	0	3	24	0	0	2	0	0	5	0	0	6	0	0.006719	0.011444	0	0	0.000954
0	3	0	2	0	0	1	1	40	1		176	339	702	71	211	860	260	772	3,148	2	8	41	1	1	2	1	1	4	1	3	10	1	7	40	0	0	1	0	0	3	0	2	9	0.003848	0.009064	0.012708	0	0	0.000318
0	0	1	2	0	0	0	1	30	0	2.9	177	340	703	165	412	1553	604	1,508	5,684	9	24	63	1	2	2	1	3	5	4	10	14	8	23	62	0	1	1	0	2	4	3	9	13	0.013247	0.015253	0.010908	0	0.000663	0.000176
0	0	0	0	0	1	0	3	64	0	4.9	176	339	702	102	343	1039	373	1,255	3,803	1	4	28	1	1	4	1	1	6	1	1	9	0	3	27	0	0	3	0	0	5	0	0	8	0	0.00239	0.0071	0	0	0.000789
0	3	0	0	1	0	0	0	56	1	3.8	175	338	701	50	219	981	183	802	3,590	2	9	27	1	1	1	1	1	1	1	1	4	1	8	26	0	0	0	0	0	0	0	0	3	0.005464	0.009981	0.007241	0	0	0
0	7	3	0	0	0	0	0	35	1	1	174	337	700	57	197	504	209	721	1,845	2	9	14	1	1	1	1	2	2	1	3	4	1	8	13	0	0	0	0	1	1	0	2	3	0.004793	0.011095	0.007047	0	0	0
0	9	0	0	0	0	0	0	21	0	4.6	173	336	699	93	240	759	340	878	2,778	4	8	19	1	2	3	1	2	3	1	2	3	3	7	18	0	1	2	0	1	2	0	1	2	0.008814	0.007969	0.00648	0	0.001138	0.00072
0	7	0	0	5	0	0	0	42	0	3.2	173	336	698	64	223	658	234	816	2,408	3	5	17	1	1	2	1	1	3	1	2	5	2	4	16	0	0	1	0	0	2	0	1	4	0.008538	0.004901	0.006644	0	0	0.000415
0	7	0	0	5	0	0	4	43	0	2.9	172	344	701	117	327	1090	428	1,197	3,989	5	10	34	2	2	2	2	2	3	2	3	6	4	9	33	1	1	1	1	1	2	1	2	5	0.009341	0.00752	0.008272	0.002335	0.000836	0.000251
0	0	0	2	0	0	0	3	32	0	4	172	335	697	115	381	851	421	1,394	3,115	2	7	18	1	1	1	1	1	1	1	1	1	1	6	17	0	0	0	0	0	0	0	0	0	0.002376	0.004303	0.005458	0	0	0
0	7	3	0	0	1	0	0	29	1	2.7	171	334	696	32	122	640	117	447	2,342	7	12	56	1	1	5	2	2	11	2	2	20	6	11	55	0	0	4	1	1	10	1	1	19	0.05123	0.024635	0.02348	0	0	0.001708
0	9	0	2	3	0	0	1	52	0	2.6	173	335	699	79	323	1501	289	1,182	5,494	8	23	67	1	1	2	1	1	4	2	6	14	7	22	66	0	0	1	0	0	3	1	5	13	0.02421	0.01861	0.012014	0	0	0.000182
0	7	3	0	0	0	0	0			3.2	172	334	698	41	144	809	150	527	2,961	2	4	14	1	1	2	1	1	2	1	2	4	1	3	13	0	0	1	0	0	1	0	1	3	0.006664	0.005692	0.00439	0	0	0.000338
0	4	3	1	0	0	0	1	20	1	5.7	171	333	697	79	299	1102	289	1,094	4,033	6	15	27	2	3	4	3	4	7	3	4	8	5	14	26	1	2	3	2	3	6	2	3	7	0.017293	0.012793	0.006446	0.003459	0.001828	0.000744
0	9	0	0	0	0	0	0	55	0	4.5	170	332	696	37	211	1100	135	772	4,026	6	12	30	1	2	5	1	2	6	1	2	7	5	11	29	0	1	4	0	1	5	0	1	6	0.036922	0.014244	0.007203	0	0.001295	0.000994
0	9	3	0	0	0	0	0	26	0	3.4	174	333	695	80	224	711	293	820	2,602	2	3	15	1	1	1	1	1	1	1	1	2	1	2	14	0	0	0	0	0	0	0	0	1	0.003415	0.00244	0.00538	0	0	0
0	3	0	0	0	0	0	0	47	1	3.1	179	336	698	88	309	933	322	1,131	3,415	2	7	28	1	1	1	1	1	1	2	4	6	1	6	27	0	0	0	0	0	0	1	3	5	0.003105	0.005305	0.007907	0	0	0
0	1	0	0	0	0	0	0	65	1	2.7	178	335	697	36	120	561	132	439	2,053	19	24	35	2	3	4	2	4	5	6	8	10	18	23	34	1	2	3	1	3	4	5	7	9	0.136612	0.052368	0.016559	0.00759	0.004554	0.001461
0	9	3	2	0	0	1	1	42	0	2.2	178	338	698	60	290	1053	220	1,061	3,854	2	7	30	1	1	4	1	1	4	1	1	6	1	6	29	0	0	3	0	0	3	0	0	5	0.004554	0.005653	0.007525	0	0	0.000778
0	10	0	2	5	0	0	1	29	1	3	177	337	697	152	318	934	556	1,164	3,418	1	4	15	1	1	1	1	1	2	1	1	2	0	3	14	0	0	0	0	0	1	0	0	1	0	0.002578	0.004095	0	0	0
0	7	0	2	0	0	0	1	24	0	2.6	176	336	696	92	281	857	337	1,028	3,137	4	5	13	1	1	1	1	1	2	1	1	2	3	4	12	0	0	0	0	0	1	0	0	1	0.008909	0.003889	0.003826	0	0	0
0	9	0	2	5	0	0	1	46	0	2.9	175	340	695	118	456	1798	432	1,669	6,581	3	7	22	1	1	2	1	2	3	1	2	4	2	6	21	0	0	1	0	1	2	0	1	3	0.004631	0.003595	0.003191	0	0	0.000152
0	3	0	0	0	0	0	0	57	1	5.4	174	339	694	34	295	1056	124	1,080	3,865	5	12	36	1	1	3	1	2	7	1	2	11	4	11	35	0	0	2	0	1	6	0	1	10	0.032144	0.010188	0.009056	0	0	0.000517
0	1	0	0	0	0	0	2	69	1	2.4	173	338	693	62	302	1021	227	1,105	3,737	6	12	32	2	3	4	2	3	4	3	4	10	5	11	31	1	2	3	1	2	3	2	3	9	0.022034	0.009952	0.008296	0.004407	0.001809	0.000803
0	3	0	0	0	0	1	0	56	1	3.4	174	342	698	96	310	914	351	1,135	3,345	11	42	75	2	3	4	2	7	10	6	14	17	10	41	74	1	2	3	1	6	9	5	13	16	0.028461	0.036136	0.022121	0.002846	0.001763	0.000897
0	7	0	0	3	0	1	0	38	0	3.1	173	341	697	78	266	1004	285	974	3,675	7	22	55	2	3	5	2	4	7	2	5	9	6	21	54	1	2	4	1	3	6	1	4	8	0.021017	0.02157	0.014695	0.003503	0.002054	0.001089
0	10	2	0	0	0	0	0	26	0	3.2	172	340	696	90	294	1061	329	1,076	3,883	2	3	32	1	1	5	1	1	6	1	1	12	1	2	31	0	0	4	0	0	5	0	0	11	0.003036	0.001859	0.007983	0	0	0.00103
0	9	3	0	0	0	0	4	51	1	4.5	172	341	700	128	403	1099	468	1,475	4,022	2	3	9	1	1	1	1	1	1	1	2	2	1	2	8	0	0	0	0	0	0	0	1	1	0.002135	0.001356	0.001989	0	0	0
0	7	0	1	0	0	0	1	54	0	0.1	172	342	702	119	339	1165	436	1,241	4,264	4	14	55	1	2	3	2	3	6	3	5	12	3	13	54	0	1	2	1	2	5	2	4	11	0.006888	0.010478	0.012664	0	0.000806	0.000469
0	7	0	0	0	0	0	0	33	0	0.6	171	341	701	98	310	1092	359	1,135	3,997	4	10	50	1	2	5	1	3	7	1	4	12	3	9	49	0	1	4	0	2	6	0	3	11	0.008364	0.007932	0.01226	0	0.000881	0.001001
0	9	0	1	0	0	0	3	57	0	1.9	170	340	700	135	403	973	494	1,475	3,561	4	7	24	1	1	2	1	1	4	2	3	8	3	6	23	0	0	1	0	0	3	1	2	7	0.006072	0.004068	0.006459	0	0	0.000281
0	10	3	2	0	0	1	1	28	1	4.7	169	339	699	86	297	920	315	1,087	3,367	2	9	27	1	2	3	1	2	3	1	2	7	1	8	26	0	1	2	0	1	2	0	1	6	0.003177	0.00736	0.007722	0	0.00092	0.000594
0	7	0	1	0	0	0	2	57	0	3.5	168	338	698	39	162	743	143	593	2,719	7	13	33	1	1	1	2	2	3	3	4	6	6	12	32	0	0	0	1	1	2	2	3	5	0.042034	0.020239	0.011767	0	0	0
0	4	0	2	0	0	0	1	20	0	0.1	173	345	697	118	368	992	432	1,347	3,631	6	12	50	1	1	3	2	2	5	5	6	12	5	11	49	0	0	2	1	1	4	4	5	11	0.011577	0.008167	0.013496	0	0	0.000551
0	10	0	2	0	0	0	1	33	0	2.4	172	344	696	75	291	1027	275	1,065	3,759	2	4	22	1	1	1	1	2	2	1	2	5	1	3	21	0	0	0	0	1	1	0	1	4	0.003643	0.002817	0.005587	0	0	0
0	9	0	0	1	0	0	0	37	0	3.8	171	343	695	110	317	933	403	1,160	3,415	4	7	33	1	1	3	1	2	4	2	4	7	3	6	32	0	0	2	0	1	3	1	3	6	0.007452	0.005171	0.009371	0	0	0.000586
0	10	3	0	0	0	0	0	28	0	6	175	344	704	64	173	681	234	633	2,492	1	1	10	1	1	2	1	1	2	1	1	2	0	0	9	0	0	1	0	0	1	0	0	1	0	0	0.003611	0	0	0.000401
0	4	3	2	0	0	0	4	18	1	2.3	176	346	704	74	287	878	271	1,050	3,213	1	2	10	1	1	2	1	1	3	1	1	5	0	1	9	0	0	1	0	0	2	0	0	4	0	0.000952	0.002801	0	0	0.000311
0	10	0	0	1	0	0	0	27	0	4.7	175	345	703	29	75	409	106	275	1,497	2	4	25	1	1	5	1	1	6	1	1	10	1	3	24	0	0	4	0	0	5	0	0	9	0.009422	0.010929	0.016033	0	0	0.002672
0	0	0	1	5	0	0	1	55	0	4.5	174	344	703	72	277	1017	264	1,014	3,722	8	21	53	1	2	5	1	3	6	1	4	8	7	20	52	0	1	4	0	2	5	0	3	7	0.026563	0.019727	0.01397	0	0.000986	0.001075
0	11	0	2	0	0	0	1	26	1	1.4	173	343	702	30	145	731	110	531	2,675	4	8	45	1	1	8	2	2	11	2	3	13	3	7	44	0	0	7	1	1	10	1	2	12	0.027322	0.01319	0.016446	0	0	0.002616
0	9	3	2	0	0	0	1	23	0	4.7	172	342	701	136	338	1008	498	1,237	3,689	9	13	20	2	2	2	2	2	2	2	3	4	8	12	19	1	1	1	1	1	1	1	2	3	0.016072	0.0097	0.00515	0.002009	0.000808	0.000271
0	14	0	0	0	0	0	2	43	0	5.2	172	347	704	16	67	333	59	245	1,219	10	11	15	2	2	3	3	3	5	4	4	6	9	10	14	1	1	2	2	2	4	3	3	5	0.153689	0.04078	0.011487	0.017077	0.004078	0.001641
0	4	0	2	5	0	0	1	22	1	1.7	171	346	703	43	160	446	157	586	1,632	4	6	22	1	1	2	1	1	5	2	3	7	3	5	21	0	0	1	0	0	4	1	2	6	0.019062	0.008538	0.012865	0	0	0.000613
0	9	0	0	0	0	0	0	47	0	4.5	170	345	702	32	224	924	117	820	3,382	4	12	23	1	1	1	1	1	2	1	4	5	3	11	22	0	0	0	0	0	1	0	3	4	0.025615	0.013417	0.006505	0	0	0
0	0	1	0	0	0	0	0	47	0	1.5	171	343	700	75	196	514	275	717	1,881	1	1	2	1	1	1	1	1	1	1	1	1	0	0	1	0	0	0	0	0	0	0	0	0	0	0	0.000532	0	0	0
0	3	0	2	0	0	0	1	19	1	4.7	170	342	699	167	288	760	611	1,054	2,782	7	19	29	1	2	4	1	2	4	1	4	7	6	18	28	0	1	3	0	1	3	0	3	6	0.009816	0.017077	0.010066	0	0.000949	0.001079
0	10	0	1	0	0	0	1	22	1	4.7	169	341	698	110	316	1025	403	1,157	3,752	7	14	19	1	1	1	1	1	1	1	3	3	6	13	18	0	0	0	0	0	0	0	2	2	0.014903	0.01124	0.004798	0	0	0
0	10	1	2	0	0	0	1	27	1	3.8	168	340	697	72	338	772	264	1,237	2,826	2	8	26	1	1	2	1	1	3	1	1	3	1	7	25	0	0	1	0	0	2	0	0	2	0.003795	0.005658	0.008848	0	0	0.000354
0	9	0	1	0	0	0	1	68	0	3.1	167	339	700	89	339	1365	326	1,241	4,996	6	19	62	1	2	4	1	3	6	1	5	11	5	18	61	0	1	3	0	2	5	0	4	10	0.01535	0.014507	0.01221	0	0.000806	0.0006
0	9	3	0	0	1	0	0	48	1	3.8	166	338	699	83	268	847	304	981	3,100	2	8	16	1	1	2	1	1	2	1	3	5	1	7	15	0	0	1	0	0	1	0	2	4	0.003292	0.007136	0.004839	0	0	0.000323
0	4	0	2	0	0	0	1	21	1	4.8	165	337	698	64	280	862	234	1,025	3,155	2	5	33	1	1	3	2	2	6	2	3	8	1	4	32	0	0	2	1	1	5	1	2	7	0.004269	0.003903	0.010143	0	0	0.000634
0	9	0	0	0	0	0	0	40	1	1.1	164	336	697	88	250	908	322	915	3,323	1	4	13	1	2	4	1	2	4	1	2	5	0	3	12	0	1	3	0	1	3	0	1	4	0	0.003279	0.003611	0	0.001093	0.000903
0	7	0	1	0	0	0	1	47	0	3.5	163	340	700	88	278	1042	322	1,017	3,814	1	8	25	1	2	2	1	2	2	1	2	5	0	7	24	0	1	1	0	1	1	0	1	4	0	0.00688	0.006293	0	0.000983	0.000262
0	7	0	1	0	0	1	1	46	0	5.6	166	340	700	76	250	781	278	915	2,858	5	7	25	1	2	4	1	2	5	1	2	7	4	6	24	0	1	3	0	1	4	0	1	6	0.01438	0.006557	0.008396	0	0.001093	0.00105
0	10	3	2	0	0	1	1	22	1	0.5	165	339	699	88	377	994	322	1,380	3,638	5	20	44	1	4	5	1	5	8	2	6	12	4	19	43	0	3	4	0	4	7	1	5	11	0.012419	0.01377	0.01182	0	0.002174	0.001099
0	7	0	1	0	0	0	1	42	0	2.6	164	338	698	140	382	1186	512	1,398	4,341	3	14	36	1	3	4	1	3	4	1	4	10	2	13	35	0	2	3	0	2	3	0	3	9	0.003903	0.009298	0.008063	0	0.00143	0.000691
0	10	3	0	0	0	0	0	29	0	3.7	163	337	697	45	214	838	165	783	3,067	4	8	19	1	1	1	1	1	2	1	2	5	3	7	18	0	0	0	0	0	1	0	1	4	0.018215	0.008937	0.005869	0	0	0
0	10	0	0	0	0	0	0	34	0	2.3	167	341	698	77	302	1311	282	1,105	4,798	2	7	34	1	1	2	1	1	2	1	2	4	1	6	33	0	0	1	0	0	1	0	1	3	0.003548	0.005428	0.006877	0	0	0.000208
0	0	0	0	0	1	0	0	25	1	0.2	166	340	697	115	339	960	421	1,241	3,514	9	20	53	4	4	6	4	4	9	4	6	14	8	19	52	3	3	5	3	3	8	3	5	13	0.019007	0.015313	0.0148	0.007128	0.002418	0.001423
0	10	3	1	0	0	0	5	27	0	2.3	165	339	696	36	96	289	132	351	1,058	12	32	51	2	4	4	2	5	5	5	12	13	11	31	50	1	3	3	1	4	4	4	11	12	0.083485	0.088229	0.047271	0.00759	0.008538	0.002836
0	0	1	2	0	0	0	3	88	1	0.7	164	338	695	88	243	835	322	889	3,056	2	13	30	1	1	3	1	2	6	1	3	9	1	12	29	0	0	2	0	1	5	0	2	8	0.003105	0.013493	0.009489	0	0	0.000654
0	9	0	0	0	0	0	3	30	0	2.2	163	337	694	38	168	745	139	615	2,727	5	9	31	1	1	3	1	1	6	2	3	10	4	8	30	0	0	2	0	0	5	1	2	9	0.02876	0.013011	0.011002	0	0	0.000733
0	4	1	0	0	1	0	0	18	0	3	162	336	693	32	119	468	117	436	1,713	2	3	19	1	1	1	1	1	1	1	2	5	1	2	18	0	0	0	0	0	0	0	1	4	0.008538	0.004592	0.010509	0	0	0
0	7	0	2	0	0	0	1	34	1	0.8	166	339	692	95	242	705	348	886	2,580	3	7	29	2	3	3	2	4	6	2	4	9	2	6	28	1	2	2	1	3	5	1	3	8	0.005752	0.006774	0.010851	0.002876	0.002258	0.000775
0	0	0	0	0	0	0	3	46	0	2.5	165	338	691	51	216	964	187	791	3,528	15	24	45	1	1	1	1	2	2	2	4	6	14	23	44	0	0	0	0	1	1	1	3	5	0.075003	0.029093	0.012471	0	0	0
0	11	3	0	0	1	0	0	32	1	5	164	337	690	55	235	965	201	860	3,532	1	3	18	1	1	2	1	1	3	1	1	5	0	2	17	0	0	1	0	0	2	0	0	4	0	0.002325	0.004813	0	0	0.000283
0	10	0	0	0	0	0	0	40	0	1.4	171	343	701	89	295	829	326	1,080	3,034	17	37	74	2	3	6	5	6	12	6	11	21	16	36	73	1	2	5	4	5	11	5	10	20	0.049119	0.033343	0.02406	0.00307	0.001852	0.001648
0	7	0	0	0	0	0	0	47	0	2.9	173	344	707	33	147	755	121	538	2,763	1	1	3	1	1	1	1	1	1	1	1	1	0	0	2	0	0	0	0	0	0	0	0	0	0	0	0.000724	0	0	0
0	4	3	0	0	0	1	0	20	0	5.4	172	343	706	68	210	892	249	769	3,265	2	3	11	1	1	1	1	1	2	1	1	4	1	2	10	0	0	0	0	0	1	0	0	3	0.004018	0.002602	0.003063	0	0	0
0	4	3	2	0	0	0	1	21	0	2.3	176	346	707	74	319	1001	271	1,168	3,664	3	5	19	2	2	2	2	2	3	2	3	7	2	4	18	1	1	1	1	1	2	1	2	6	0.007384	0.003426	0.004913	0.003692	0.000857	0.000273
0	14	1	1	0	0	0	1	27	0	3.5	175	345	706	55	192	700	201	703	2,562	1	1	7	1	1	1	1	1	2	1	1	3	0	0	6	0	0	0	0	0	1	0	0	2	0	0	0.002342	0	0	0
0	0	0	0	0	0	0	0	72	0	1.5	174	344	705	44	181	840	161	662	3,074	6	15	38	3	4	6	3	4	7	3	5	10	5	14	37	2	3	5	2	3	6	2	4	9	0.031048	0.021133	0.012035	0.012419	0.004529	0.001626
0	0	0	1	5	0	0	1	53	0	2.9	173	343	704	91	262	837	333	959	3,063	2	9	30	1	1	4	1	1	4	1	4	9	1	8	29	0	0	3	0	0	3	0	3	8	0.003002	0.008343	0.009467	0	0	0.000979
0	7	0	1	0	0	0	1	36	1	2.9	173	346	703	194	479	976	710	1,753	3,572	13	21	52	1	1	2	3	4	6	3	6	16	12	20	51	0	0	1	2	3	5	2	5	15	0.0169	0.011408	0.014277	0	0	0.00028
0	4	3	1	0	0	0	1	19	1		172	345	702	66	292	873	242	1,069	3,195	1	3	11	1	2	2	1	2	2	1	2	3	0	2	10	0	1	1	0	1	1	0	1	2	0	0.001871	0.00313	0	0.000936	0.000313
0	14	0	0	2	0	0	0	47	0	2.7	171	344	701	108	324	1052	395	1,186	3,850	6	8	17	2	2	2	2	2	3	2	3	5	5	7	16	1	1	1	1	1	2	1	2	4	0.012649	0.005903	0.004155	0.00253	0.000843	0.00026
0	9	0	0	0	0	0	0	52	0	3.1	173	347	705	86	392	1527	315	1,435	5,589	10	28	67	1	2	5	2	3	6	3	5	10	9	27	66	0	1	4	1	2	5	2	4	9	0.028593	0.018819	0.011809	0	0.000697	0.000716
0	7	3	0	0	0	1	0	25	0	2.6	178	348	709	43	197	954	157	721	3,492	2	6	19	1	1	3	1	1	4	1	1	5	1	5	18	0	0	2	0	0	3	0	0	4	0.006354	0.006935	0.005155	0	0	0.000573
0	10	1	0	0	0	0	0	28	0	2.8	177	347	708	128	326	1189	468	1,193	4,352	6	18	50	2	2	4	2	2	6	3	4	10	5	17	49	1	1	3	1	1	5	2	3	9	0.010673	0.014248	0.01126	0.002135	0.000838	0.000689
0	11	0	1	0	0	0	1	48	0	2.7	176	346	707	134	343	1047	490	1,255	3,832	1	1	16	1	1	2	1	1	2	1	1	5	0	0	15	0	0	1	0	0	1	0	0	4	0	0	0.003914	0	0	0.000261
0	7	0	0	0	0	0	0	52	0	3	175	348	707	95	291	941	348	1,065	3,444	3	10	26	2	3	3	2	3	4	2	4	7	2	9	25	1	2	2	1	2	3	1	3	6	0.005752	0.00845	0.007259	0.002876	0.001878	0.000581
0	11	0	2	0	0	0	1	38	1	0.5	174	347	706	78	321	1068	285	1,175	3,909	5	7	59	3	3	5	3	3	7	4	4	12	4	6	58	2	2	4	2	2	6	3	3	11	0.014011	0.005107	0.014838	0.007006	0.001702	0.001023
0	0	0	0	3	1	0	0	51	0	2.9	175	346	705	102	285	944	373	1,043	3,455	3	8	22	1	2	2	1	2	2	1	3	5	2	7	21	0	1	1	0	1	1	0	2	4	0.005357	0.006711	0.006078	0	0.000959	0.000289
0	0	0	2	3	0	0	1	91	1	5.2	174	345	704	39	191	900	143	699	3,294	4	12	50	1	2	3	1	2	9	1	2	12	3	11	49	0	1	2	0	1	8	0	1	11	0.021017	0.015735	0.014876	0	0.00143	0.000607
0	0	3	0	3	0	0	0	41	1	1	176	349	709	42	166	604	154	608	2,211	2	3	20	1	1	1	1	1	1	2	2	5	1	2	19	0	0	0	0	0	0	1	1	4	0.006505	0.003292	0.008595	0	0	0
0	0	0	0	0	0	1	0	75	1	0.5	175	348	708	88	191	854	322	699	3,126	1	11	43	1	1	2	1	2	4	1	3	10	0	10	42	0	0	1	0	1	3	0	2	9	0	0.014305	0.013437	0	0	0.00032
0	7	0	1	0	0	0	1	59	0	3.6	174	347	707	106	325	1065	388	1,190	3,898	3	13	28	1	2	3	1	3	4	2	6	10	2	12	27	0	1	2	0	2	3	1	5	9	0.005155	0.010088	0.006927	0	0.000841	0.000513
0	7	0	0	0	0	0	3	57	0	0.4	176	348	707	92	235	698	337	860	2,555	3	6	28	1	2	3	1	3	6	1	3	8	2	5	27	0	1	2	0	2	5	0	2	7	0.00594	0.005813	0.010569	0	0.001163	0.000783
0	1	0	1	3	1	0	1	58	0	3.4	174	346	705	126	409	1337	461	1,497	4,893	8	24	54	1	2	4	1	2	4	1	2	9	7	23	53	0	1	3	0	1	3	0	1	8	0.015179	0.015365	0.010831	0	0.000668	0.000613
0	8	0	0	0	0	0	0	36	1	3.9	177	348	710	53	259	770	194	948	2,818	3	7	22	1	1	2	1	2	3	1	2	4	2	6	21	0	0	1	0	1	2	0	1	3	0.01031	0.00633	0.007452	0	0	0.000355
0	0	0	2	0	0	0	1	64	0	0.6	176	349	714	89	262	931	326	959	3,407	2	6	31	1	1	2	2	2	8	2	2	9	1	5	30	0	0	1	1	1	7	1	1	8	0.00307	0.005214	0.008804	0	0	0.000293
0	7	3	0	0	0	1	5	24	1		176	355	713	49	151	639	179	553	2,339	6	14	25	3	3	3	3	4	4	4	6	9	5	13	24	2	2	2	2	3	3	3	5	8	0.02788	0.023523	0.010262	0.011152	0.003619	0.000855
0	1	0	1	3	0	0	1	28	0	3	175	354	712	50	144	390	183	527	1,427	1	5	31	1	1	2	1	1	3	1	1	7	0	4	30	0	0	1	0	0	2	0	0	6	0	0.00759	0.021017	0	0	0.000701
0	1	0	2	3	0	0	1	57	0	3.1	174	353	711	66	204	836	242	747	3,060	4	9	33	2	2	4	2	3	8	2	4	11	3	8	32	1	1	3	1	2	7	1	3	10	0.012419	0.010715	0.010458	0.00414	0.001339	0.00098
0	7	0	1	0	0	0	1	33	0	1.3	174	352	717	37	71	225	135	260	824	31	31	51	3	3	3	6	6	6	11	11	12	30	30	50	2	2	2	5	5	5	10	10	11	0.221533	0.115447	0.060716	0.014769	0.007696	0.002429
0	9	3	0	0	0	0	0	31	0	5.2	173	351	716	24	85	382	88	311	1,398	10	11	15	1	1	2	2	2	3	3	3	4	9	10	14	0	0	1	1	1	2	2	2	3	0.102459	0.032144	0.010013	0	0	0.000715
0	0	0	0	0	0	0	0	82	0	2.2	172	350	715	62	219	1206	227	802	4,414	1	1	12	1	1	2	1	1	3	1	1	4	0	0	11	0	0	1	0	0	2	0	0	3	0	0	0.002492	0	0	0.000227
0	1	0	0	0	0	0	0	78	0	3.5	171	349	714	112	433	1500	410	1,585	5,490	6	16	54	2	3	4	2	3	5	2	4	10	5	15	53	1	2	3	1	2	4	1	3	9	0.012198	0.009465	0.009654	0.00244	0.001262	0.000546
0	0	1	1	0	0	1	1	67	0	2.9	174	348	718	166	393	1199	608	1,438	4,388	2	4	16	1	1	3	1	1	5	1	1	5	1	3	15	0	0	2	0	0	4	0	0	4	0.001646	0.002086	0.003418	0	0	0.000456
0	0	3	2	0	0	0	1	37	1	1.3	173	347	717	82	290	1289	300	1,061	4,718	6	20	58	1	2	4	1	2	8	2	5	14	5	19	57	0	1	3	0	1	7	1	4	13	0.01666	0.017901	0.012082	0	0.000942	0.000636
0	10	0	0	0	0	0	0	48	0	2.9	177	346	718	64	221	622	234	809	2,277	5	7	23	1	1	2	1	1	3	2	2	4	4	6	22	0	0	1	0	0	2	1	1	3	0.017077	0.007418	0.009664	0	0	0.000439
0	0	0	2	3	0	0	1	38	0	2.6	178	348	721	67	241	989	245	882	3,620	8	22	61	1	2	8	2	3	12	2	5	17	7	21	60	0	1	7	1	2	11	1	4	16	0.028546	0.023808	0.016576	0	0.001134	0.001934
0	9	3	0	0	1	0	1	26	1	1.1	177	347	720	63	266	612	231	974	2,240	10	20	33	2	3	6	4	6	11	5	7	12	9	19	32	1	2	5	3	5	10	4	6	11	0.039032	0.019516	0.014286	0.004337	0.002054	0.002232
0	4	3	0	1	0	0	4	21	0	1.4	176	346	719	53	157	641	194	575	2,346	6	14	27	2	2	2	2	3	3	3	6	10	5	13	26	1	1	1	1	2	2	2	5	9	0.025776	0.022624	0.011082	0.005155	0.00174	0.000426
0	0	1	0	0	0	0	0	67	0	3.1	178	348	718	95	293	892	348	1,072	3,265	13	31	72	1	1	3	3	4	8	6	11	16	12	30	71	0	0	2	2	3	7	5	10	15	0.034513	0.027975	0.021748	0	0	0.000613
0	7	0	0	0	0	0	0	44	0	3.6	177	347	717	139	407	1086	509	1,490	3,975	7	23	55	1	2	5	2	3	8	2	5	16	6	22	54	0	1	4	1	2	7	1	4	15	0.011794	0.014769	0.013586	0	0.000671	0.001006
0	0	0	0	2	0	0	2	66	0	2.4	179	349	719	138	334	1093	505	1,222	4,000	3	11	29	1	2	3	1	2	4	1	3	7	2	10	28	0	1	2	0	1	3	0	2	6	0.00396	0.00818	0.006999	0	0.000818	0.0005
0	7	0	0	0	0	0	0	36	0	6	179	351	721	68	284	1196	249	1,039	4,377	4	6	12	1	2	2	1	2	2	1	2	2	3	5	11	0	1	1	0	1	1	0	1	1	0.012054	0.00481	0.002513	0	0.000962	0.000228
0	10	0	0	0	0	0	0	23	1	2.9	178	350	720	127	308	1059	465	1,127	3,876	5	9	36	1	1	1	1	1	3	1	1	6	4	8	35	0	0	0	0	0	2	0	0	5	0.008605	0.007097	0.00903	0	0	0
0	0	0	0	0	0	0	4	28	0	1.3	177	349	719	30	57	190	110	209	695	30	31	50	2	2	2	5	5	5	10	10	11	29	30	49	1	1	1	4	4	4	9	9	10	0.264117	0.143802	0.070463	0.009107	0.004793	0.001438
0	0	0	0	0	0	0	0	56	1	5	178	350	719	122	320	895	447	1,171	3,276	2	2	20	1	1	1	1	1	1	1	1	2	1	1	19	0	0	0	0	0	0	0	0	1	0.00224	0.000854	0.0058	0	0	0
0	7	0	0	0	0	0	0	36	0	1.1	177	349	718	57	206	628	209	754	2,298	9	19	36	1	4	6	2	5	10	2	6	11	8	18	35	0	3	5	1	4	9	1	5	10	0.038347	0.023874	0.015227	0	0.003979	0.002175
0	99	0	2	0	1	0	1	16	0	3.1	176	348	717	112	343	1072	410	1,255	3,924	2	11	36	1	2	4	1	2	6	1	2	12	1	10	35	0	1	3	0	1	5	0	1	11	0.00244	0.007966	0.008921	0	0.000797	0.000765
0	7	3	1	0	0	0	1	42	0		179	350	724	92	349	1085	337	1,277	3,971	5	9	16	1	1	1	1	1	2	1	2	4	4	8	15	0	0	0	0	0	1	0	1	3	0.011879	0.006263	0.003777	0	0	0
0	0	0	0	1	0	0	3	71	0	5	178	349	723	118	321	1208	432	1,175	4,421	2	6	31	1	1	1	1	1	1	1	1	4	1	5	30	0	0	0	0	0	0	0	0	3	0.002315	0.004256	0.006785	0	0	0
0	0	0	2	0	0	0	1	29	1	2.6	177	348	722	72	308	1009	264	1,127	3,693	7	11	30	1	1	2	2	2	5	2	2	10	6	10	29	0	0	1	1	1	4	1	1	9	0.022769	0.008871	0.007853	0	0	0.000271
0	9	0	2	0	0	0	1	25	0	1.1	176	347	721	70	184	867	256	673	3,173	9	20	40	1	2	4	1	2	4	4	6	10	8	19	39	0	1	3	0	1	3	3	5	9	0.031226	0.028213	0.01229	0	0.001485	0.000945
0	10	0	1	0	0	0	1	48	0	0.4	175	346	720	74	298	1022	271	1,091	3,741	4	12	45	1	1	4	1	1	4	1	2	9	3	11	44	0	0	3	0	0	3	0	1	8	0.011077	0.010085	0.011763	0	0	0.000802
0	7	0	0	0	0	0	0	48	0	3.3	177	351	727	96	316	933	351	1,157	3,415	1	5	19	1	1	1	1	1	2	1	1	4	0	4	18	0	0	0	0	0	1	0	0	3	0	0.003459	0.005271	0	0	0
0	10	3	1	0	0	0	1	22	0	5.8	176	350	726	54	223	948	198	816	3,470	5	11	21	1	1	2	1	1	2	1	1	4	4	10	20	0	0	1	0	0	1	0	0	3	0.020239	0.012252	0.005764	0	0	0.000288
0	7	0	2	0	0	0	1	37	0	3.8	175	349	725	60	287	1034	220	1,050	3,784	1	12	33	1	1	1	1	2	2	1	4	9	0	11	32	0	0	0	0	1	1	0	3	8	0	0.010472	0.008456	0	0	0
0	7	0	1	0	0	0	1	44	0	3.7	174	348	724	70	231	1111	256	845	4,066	2	5	22	1	1	1	1	1	2	1	1	5	1	4	21	0	0	0	0	0	1	0	0	4	0.003903	0.004731	0.005164	0	0	0
0	4	0	0	0	0	0	0	21	1	1.1	173	352	726	25	126	443	92	461	1,621	1	11	34	1	1	1	1	3	4	1	6	9	0	10	33	0	0	0	0	2	3	0	5	8	0	0.021684	0.020353	0	0	0
0	9	0	2	0	0	0	1	50	0	2.6	172	351	725	64	202	836	234	739	3,060	4	10	32	1	2	3	1	2	6	1	3	9	3	9	31	0	1	2	0	1	5	0	2	8	0.012807	0.012173	0.010132	0	0.001353	0.000654
0	0	0	0	0	0	0	3	37	0	2	171	353	725	81	198	734	296	725	2,686	2	3	20	1	1	3	2	2	4	2	2	6	1	2	19	0	0	2	1	1	3	1	1	5	0.003373	0.00276	0.007073	0	0	0.000744
0	0	3	2	5	1	0	1	22	1	3.1	170	352	724	57	228	852	209	834	3,118	4	7	37	2	2	4	2	2	5	2	4	11	3	6	36	1	1	3	1	1	4	1	3	10	0.01438	0.00719	0.011545	0.004793	0.001198	0.000962
0	10	0	0	3	0	0	2	40	0	3	169	351	723	39	193	592	143	706	2,167	7	11	21	2	2	4	3	3	5	5	5	8	6	10	20	1	1	3	2	2	4	4	4	7	0.042034	0.014157	0.009231	0.007006	0.001416	0.001385
0	0	0	1	0	0	0	1	30	1	4.3	168	350	722	57	170	805	209	622	2,946	4	6	20	1	1	3	1	1	6	1	1	7	3	5	19	0	0	2	0	0	5	0	0	6	0.01438	0.008036	0.006449	0	0	0.000679
0	9	0	0	0	0	0	0	47	0	3.3	167	351	721	56	202	778	205	739	2,847	3	5	41	1	1	3	1	1	4	1	2	11	2	4	40	0	0	2	0	0	3	0	1	10	0.009758	0.00541	0.014048	0	0	0.000702
0	0	0	2	0	0	1	1	21	0	5.5	166	350	720	76	296	1083	278	1,083	3,964	3	12	29	1	1	3	1	2	4	1	5	9	2	11	28	0	0	2	0	1	3	0	4	8	0.00719	0.010154	0.007064	0	0	0.000505
0	9	0	0	5	0	0	0	47	0	0.3	165	349	719	104	346	1218	381	1,266	4,458	3	7	39	1	2	3	1	4	9	2	5	11	2	6	38	0	1	2	0	3	8	1	4	10	0.005254	0.004738	0.008524	0	0.00079	0.000449
0	0	0	2	3	0	0	5	60	0	2.4	164	348	718	113	312	1071	414	1,142	3,920	1	3	17	1	1	1	1	1	2	1	1	2	0	2	16	0	0	0	0	0	1	0	0	1	0	0.001751	0.004082	0	0	0
0	7	0	1	0	0	0	1	35	0	1.5	163	347	717	45	178	897	165	651	3,283	5	17	38	1	3	5	1	3	6	2	6	11	4	16	37	0	2	4	0	2	5	1	5	10	0.024287	0.024559	0.01127	0	0.00307	0.001218
0	1	0	1	0	0	0	1	62	0	3.4	164	350	719	115	411	1418	421	1,504	5,190	2	9	32	1	1	1	2	3	4	2	5	7	1	8	31	0	0	0	1	2	3	1	4	6	0.002376	0.005318	0.005973	0	0	0
0	7	0	0	0	0	0	3	36	0	1.5	163	349	718	43	190	705	157	695	2,580	3	6	28	1	1	2	1	1	3	1	2	8	2	5	27	0	0	1	0	0	2	0	1	7	0.012708	0.00719	0.010464	0	0	0.000388
0	9	0	1	0	1	0	1	31	0	2.7	162	348	717	145	576	1598	531	2,108	5,849	4	8	27	1	1	3	1	1	3	1	3	6	3	7	26	0	0	2	0	0	2	0	2	5	0.005653	0.00332	0.004445	0	0	0.000342
0	9	0	1	5	0	0	1	36	0	2.3	164	353	718	95	353	1200	348	1,292	4,392	4	21	48	1	5	7	3	8	13	3	10	17	3	20	47	0	4	6	2	7	12	2	9	16	0.008628	0.01548	0.010701	0	0.003096	0.001366
0	4	3	2	0	0	0	1	20	1	4	163	352	717	87	315	1083	318	1,153	3,964	4	5	25	1	1	3	1	1	3	1	1	6	3	4	24	0	0	2	0	0	2	0	0	5	0.009422	0.00347	0.006055	0	0	0.000505
0	7	3	2	0	0	0	1	33	1	3.1	166	354	718	67	253	856	245	926	3,133	6	28	67	1	1	4	3	3	9	4	7	20	5	27	66	0	0	3	2	2	8	3	6	19	0.02039	0.029158	0.021066	0	0	0.000958
0	3	0	2	5	0	0	1	25	1	1	168	350	717	95	323	1075	348	1,182	3,935	5	9	60	1	1	2	2	2	5	2	2	10	4	8	59	0	0	1	1	1	4	1	1	9	0.011504	0.006767	0.014996	0	0	0.000254
0	0	1	0	0	0	0	0	41	0	5.9	165	353	717	129	401	1128	472	1,468	4,128	2	11	12	1	1	1	1	1	1	1	1	1	1	10	11	0	0	0	0	0	0	0	0	0	0.002118	0.006814	0.002664	0	0	0
0	4	0	2	0	0	0	1	21	0	1.1	164	352	716	49	178	625	179	651	2,288	3	5	22	1	1	3	2	2	4	2	2	4	2	4	21	0	0	2	1	1	3	1	1	3	0.011152	0.00614	0.00918	0	0	0.000874
0	4	0	0	0	0	0	0	19	1	2	163	351	715	35	120	254	128	439	930	3	4	7	1	1	1	1	1	1	2	2	2	2	3	6	0	0	0	0	0	0	1	1	1	0.015613	0.006831	0.006454	0	0	0
0	4	0	0	0	0	0	2	16	1	0.1	165	353	715	82	195	742	300	714	2,716	6	17	34	1	3	3	2	4	5	3	6	8	5	16	33	0	2	2	1	3	4	2	5	7	0.01666	0.022418	0.012151	0	0.002802	0.000736
0	0	0	0	0	0	0	0	37	0	4.4	164	352	714	55	184	681	201	673	2,492	5	13	17	2	2	3	2	5	6	3	7	9	4	12	16	1	1	2	1	4	5	2	6	8	0.019871	0.017819	0.006419	0.004968	0.001485	0.000802
0	0	0	0	0	0	0	0	33	1	1	163	351	713	69	298	1058	253	1,091	3,872	3	7	47	2	2	3	2	3	6	2	3	11	2	6	46	1	1	2	1	2	5	1	2	10	0.00792	0.005501	0.011879	0.00396	0.000917	0.000516
0	0	0	2	0	1	0	1	49	0	0.6	164	351	713	57	204	831	209	747	3,041	2	5	39	1	1	6	1	1	8	1	1	10	1	4	38	0	0	5	0	0	7	0	0	9	0.004793	0.005357	0.012494	0	0	0.001644
0	0	0	0	0	0	0	2	71	0	0.1	163	350	712	40	152	886	146	556	3,243	6	15	44	1	1	3	1	2	6	3	6	13	5	14	43	0	0	2	0	1	5	2	5	12	0.034153	0.025165	0.01326	0	0	0.000617
0	9	0	0	1	0	0	2	46	0	2.4	162	349	711	39	193	592	143	706	2,167	7	11	21	1	1	3	2	2	4	4	4	7	6	10	20	0	0	2	1	1	3	3	3	6	0.042034	0.014157	0.009231	0	0	0.000923
0	0	0	1	0	0	0	1	77	0	2.7	167	349	716	27	118	453	99	432	1,658	11	25	33	3	3	4	3	4	5	5	10	11	10	24	32	2	2	3	2	3	4	4	9	10	0.101194	0.055571	0.019301	0.020239	0.004631	0.001809
0	0	0	0	1	0	0	0	45	0	1.5	171	350	718	79	242	1056	289	886	3,865	2	7	39	1	1	1	1	1	2	1	1	4	1	6	38	0	0	0	0	0	1	0	0	3	0.003459	0.006774	0.009832	0	0	0
0	7	0	2	0	0	0	1	50	0	4.5	170	349	717	72	246	959	264	900	3,510	1	8	34	1	1	1	1	1	4	1	1	7	0	7	33	0	0	0	0	0	3	0	0	6	0	0.007775	0.009402	0	0	0
0	9	0	0	0	0	0	0	46	0	1.8	169	348	716	92	306	820	337	1,120	3,001	4	12	29	1	2	2	1	2	2	1	3	5	3	11	28	0	1	1	0	1	1	0	2	4	0.008909	0.009822	0.00933	0	0.000893	0.000333
0	7	0	0	1	0	0	0	23	0	3.1	168	347	715	83	304	1254	304	1,113	4,590	2	7	40	1	1	1	1	1	3	1	1	5	1	6	39	0	0	0	0	0	2	0	0	4	0.003292	0.005393	0.008497	0	0	0
0	0	0	1	0	0	0	1	76	0	1.7	167	346	714	105	330	1102	384	1,208	4,033	3	8	38	2	2	3	2	3	5	3	4	8	2	7	37	1	1	2	1	2	4	2	3	7	0.005204	0.005796	0.009174	0.002602	0.000828	0.000496
0	7	3	0	0	0	0	0	24	1	1.3	166	346	714	29	57	190	106	209	695	30	31	50	1	1	1	4	4	4	9	9	10	29	30	49	0	0	0	3	3	3	8	8	9	0.273224	0.143802	0.070463	0	0	0
0	7	0	0	1	0	0	0	56	0	3.8	168	349	716	76	154	589	278	564	2,156	3	5	20	1	1	1	1	1	2	1	1	3	2	4	19	0	0	0	0	0	1	0	0	2	0.00719	0.007097	0.008814	0	0	0
0	14	0	0	3	0	0	0	51	0	3.7	167	348	715	84	340	1087	307	1,244	3,978	2	5	34	1	1	2	1	3	6	1	3	11	1	4	33	0	0	1	0	2	5	0	2	10	0.003253	0.003214	0.008295	0	0	0.000251
0	7	3	1	0	0	0	1	24	1	1.4	170	349	714	47	148	642	172	542	2,350	6	14	26	1	1	1	1	2	2	2	6	10	5	13	25	0	0	0	0	1	1	1	5	9	0.029066	0.023999	0.01064	0	0	0
0	9	0	2	0	0	0	1	51	1	3.2	169	348	713	24	106	507	88	388	1,856	4	11	25	2	2	2	2	2	3	2	3	6	3	10	24	1	1	1	1	1	2	1	2	5	0.034153	0.025776	0.012934	0.011384	0.002578	0.000539
0	7	3	1	0	0	0	1	27	0	2.7	168	347	712	122	331	1249	447	1,211	4,571	10	19	51	1	1	3	1	1	6	2	3	10	9	18	50	0	0	2	0	0	5	1	2	9	0.020156	0.014858	0.010938	0	0	0.000438
0	9	0	2	0	0	0	1	25	0	4.7	167	346	711	35	119	467	128	436	1,709	7	8	20	1	1	1	1	1	1	1	1	3	6	7	19	0	0	0	0	0	0	0	0	2	0.046838	0.016072	0.011116	0	0	0
0	0	0	0	2	0	0	2	60	0	2.7	165	344	709	103	349	791	377	1,277	2,895	2	3	12	1	1	1	1	1	2	2	3	6	1	2	11	0	0	0	0	0	1	1	2	5	0.002653	0.001566	0.0038	0	0	0
0	0	0	0	1	0	0	2	47	0	3.6	164	343	708	135	435	1208	494	1,592	4,421	11	29	53	1	3	6	1	4	8	5	10	16	10	28	52	0	2	5	0	3	7	4	9	15	0.020239	0.017587	0.011761	0	0.001256	0.001131
0	0	0	0	0	0	0	0	35	0	0.2	167	349	710	83	307	1109	304	1,124	4,059	10	24	64	1	1	4	2	3	10	2	5	18	9	23	63	0	0	3	1	2	9	1	4	17	0.029627	0.02047	0.015521	0	0	0.000739
0	0	0	0	1	0	0	3	32	0	2.4	167	348	709	91	299	982	333	1,094	3,594	12	24	56	4	6	8	4	8	12	5	10	16	11	23	55	3	5	7	3	7	11	4	9	15	0.033027	0.021017	0.015303	0.009007	0.004569	0.001948
0	11	0	0	0	1	0	0	35	0	0.3	166	347	708	58	274	993	212	1,003	3,634	1	1	36	1	1	2	1	1	7	1	1	12	0	0	35	0	0	1	0	0	6	0	0	11	0	0	0.00963	0	0	0.000275
0	9	0	0	3	0	0	0	35	0	2.7	167	349	714	115	442	1232	421	1,618	4,509	4	11	40	1	1	2	1	3	5	2	4	11	3	10	39	0	0	1	0	2	4	1	3	10	0.007128	0.006182	0.008649	0	0	0.000222
0	0	0	0	1	1	0	0	25	0	3.6	166	348	713	59	250	956	216	915	3,499	2	5	17	1	1	4	1	1	5	1	2	7	1	4	16	0	0	3	0	0	4	0	1	6	0.004631	0.004372	0.004573	0	0	0.000857
0	11	0	0	1	0	0	0	34	0	2.7	165	347	712	49	149	564	179	545	2,064	16	25	36	1	2	3	3	4	5	6	9	12	15	24	35	0	1	2	2	3	4	5	8	11	0.08364	0.044009	0.016955	0	0.001834	0.000969
0	4	3	2	5	0	0	1	24	0	1.7	164	346	711	46	161	681	168	589	2,492	5	14	46	1	2	7	1	2	10	1	2	10	4	13	45	0	1	6	0	1	9	0	1	9	0.023759	0.022062	0.018054	0	0.001697	0.002407
0	7	0	1	0	0	0	4	38	0	1.6	165	349	711	38	159	567	139	582	2,075	5	11	51	1	3	5	1	3	6	2	4	14	4	10	50	0	2	4	0	2	5	1	3	13	0.02876	0.017184	0.024094	0	0.003437	0.001928
0	10	3	2	0	0	0	1	25	0	2.9	164	348	710	97	296	1145	355	1,083	4,191	7	19	58	1	1	2	1	2	6	3	6	15	6	18	57	0	0	1	0	1	5	2	5	14	0.0169	0.016615	0.013602	0	0	0.000239
0	99	0	1	0	0	0	3	39	0	0.5	164	348	709	77	279	912	282	1,021	3,338	10	18	47	2	3	4	2	4	7	2	5	10	9	17	46	1	2	3	1	3	6	1	4	9	0.031935	0.016648	0.013781	0.003548	0.001959	0.000899
0	0	0	1	0	0	0	1	90	0	1.9	165	351	714	60	172	820	220	630	3,001	5	13	39	1	2	3	1	2	3	1	4	10	4	12	38	0	1	2	0	1	2	0	3	9	0.018215	0.019062	0.012662	0	0.001589	0.000666
0	0	0	2	5	0	1	2	61	0	1.5	164	350	713	58	215	828	212	787	3,030	3	12	35	1	2	2	1	2	2	2	4	7	2	11	34	0	1	1	0	1	1	1	3	6	0.009422	0.013979	0.011219	0	0.001271	0.00033
0	7	0	0	0	0	0	0	29	0	3	163	349	712	61	262	935	223	959	3,422	2	3	30	1	1	2	1	1	2	1	1	6	1	2	29	0	0	1	0	0	1	0	0	5	0.004479	0.002086	0.008474	0	0	0.000292
0	3	0	2	0	0	0	1	53	1	0.5	164	350	712	103	314	940	377	1,149	3,440	11	21	51	2	3	4	2	4	8	2	6	12	10	20	50	1	2	3	1	3	7	1	5	11	0.026527	0.017403	0.014533	0.002653	0.00174	0.000872
0	0	0	1	5	0	0	1	27	0	1.2	163	349	711	73	234	755	267	856	2,763	11	17	37	1	1	2	2	3	5	4	6	11	10	16	36	0	0	1	1	2	4	3	5	10	0.037428	0.018682	0.013028	0	0	0.000362
0	99	3	1	0	0	0	1	47	0	3.2	162	348	710	75	273	1064	275	999	3,894	6	19	60	2	2	3	2	2	3	2	3	7	5	18	59	1	1	2	1	1	2	1	2	6	0.018215	0.018015	0.015151	0.003643	0.001001	0.000514
0	7	0	0	1	0	0	0	44	0	3.6	161	347	709	74	299	956	271	1,094	3,499	3	8	38	1	1	1	1	1	2	2	2	5	2	7	37	0	0	0	0	0	1	1	1	4	0.007384	0.006397	0.010575	0	0	0
0	10	0	0	0	0	0	0	51	1	3.4	160	346	708	58	238	936	212	871	3,426	3	8	25	1	1	1	1	1	1	1	1	3	2	7	24	0	0	0	0	0	0	0	0	2	0.009422	0.008036	0.007006	0	0	0
0	7	0	0	0	0	0	0	29	0	4.4	162	347	707	116	270	915	425	988	3,349	4	10	21	1	1	1	1	2	2	1	3	5	3	9	20	0	0	0	0	1	1	0	2	4	0.007066	0.009107	0.005972	0	0	0
0	9	3	0	0	0	0	0	28	0	3.1	161	346	706	116	280	1191	425	1,025	4,359	8	18	50	1	1	3	1	1	5	2	3	7	7	17	49	0	0	2	0	0	4	1	2	6	0.016488	0.016589	0.011241	0	0	0.000459
0	7	0	0	0	0	0	0	19	1	3	160	345	705	32	142	509	117	520	1,863	1	6	30	1	1	3	1	1	4	1	2	8	0	5	29	0	0	2	0	0	3	0	1	7	0	0.009621	0.015567	0	0	0.001074
0	4	3	0	0	0	0	0	20	0	1	159	344	704	84	250	804	307	915	2,943	3	4	18	1	1	2	1	1	2	1	2	4	2	3	17	0	0	1	0	0	1	0	1	3	0.006505	0.003279	0.005777	0	0	0.00034
0	9	0	2	0	0	0	1	28	1	4.9	158	343	703	61	168	737	223	615	2,697	8	15	16	1	2	2	3	5	5	4	8	8	7	14	15	0	1	1	2	4	4	3	7	7	0.031354	0.022769	0.005561	0	0.001626	0.000371
0	4	0	2	0	0	0	1	19	1		161	345	705	66	325	1053	242	1,190	3,854	3	6	19	1	1	1	1	1	2	1	3	6	2	5	18	0	0	0	0	0	1	0	2	5	0.00828	0.004203	0.00467	0	0	0
0	7	0	1	0	0	0	1	41	0		170	351	705	98	280	997	359	1,025	3,649	3	5	15	1	1	1	1	1	2	1	2	4	2	4	14	0	0	0	0	0	1	0	1	3	0.005576	0.003903	0.003837	0	0	0
0	3	0	2	0	0	0	1	49	1	4.9	169	350	704	43	141	607	157	516	2,222	1	3	18	1	1	1	1	1	1	1	1	3	0	2	17	0	0	0	0	0	0	0	0	2	0	0.003876	0.007652	0	0	0
0	0	0	2	5	0	0	1	27	0	3.4	170	355	705	119	290	913	436	1,061	3,342	2	4	15	1	1	3	1	1	4	1	1	4	1	3	14	0	0	2	0	0	3	0	0	3	0.002296	0.002826	0.00419	0	0	0.000599
0	4	0	2	0	0	0	1	21	0	1.1	171	358	708	48	179	732	176	655	2,679	8	21	49	3	4	7	4	5	11	4	6	13	7	20	48	2	3	6	3	4	10	3	5	12	0.039845	0.030528	0.017916	0.011384	0.004579	0.00224
0	4	3	0	0	0	0	0	20	1	0.7	173	361	708	36	110	300	132	403	1,098	1	6	12	1	1	2	1	1	3	1	2	5	0	5	11	0	0	1	0	0	2	0	1	4	0	0.012419	0.010018	0	0	0.000911
0	7	0	1	0	0	0	1	50	0	4.7	172	360	707	88	272	654	322	996	2,394	10	19	26	1	1	2	3	3	5	3	3	6	9	18	25	0	0	1	2	2	4	2	2	5	0.027943	0.018081	0.010444	0	0	0.000418
0	0	0	1	0	0	0	1	51	0	2.4	171	359	706	115	459	1410	421	1,680	5,161	1	15	63	1	2	2	1	4	7	1	7	17	0	14	62	0	1	1	0	3	6	0	6	16	0	0.008334	0.012014	0	0.000595	0.000194
0	0	0	1	0	0	0	1	61	0	5.4	170	358	705	81	344	1135	296	1,259	4,154	2	5	32	1	2	3	1	2	5	2	3	10	1	4	31	0	1	2	0	1	4	1	2	9	0.003373	0.003177	0.007463	0	0.000794	0.000481
0	7	3	2	0	0	1	1	38	1		174	357	704	81	316	873	296	1,157	3,195	2	2	17	1	1	1	1	1	3	1	1	4	1	1	16	0	0	0	0	0	2	0	0	3	0.003373	0.000865	0.005008	0	0	0
0	7	0	2	5	0	0	1	48	0	2.4	173	356	703	73	296	912	267	1,083	3,338	3	9	28	1	1	3	1	1	5	2	3	9	2	8	27	0	0	2	0	0	4	1	2	8	0.007486	0.007384	0.008089	0	0	0.000599
0	9	0	1	0	0	0	1	48	0	3.1	174	358	707	146	420	1340	534	1,537	4,904	9	29	70	1	1	2	1	3	4	1	5	12	8	28	69	0	0	1	0	2	3	0	4	11	0.014971	0.018215	0.014069	0	0	0.000204
0	11	0	2	0	0	0	1	33	1	3.4	173	357	706	122	254	800	447	930	2,928	2	4	23	1	1	2	1	2	4	2	3	5	1	3	22	0	0	1	0	1	3	1	2	4	0.00224	0.003227	0.007514	0	0	0.000342
0	3	0	0	0	0	0	0	41	1	2.6	172	356	705	97	330	1108	355	1,208	4,055	1	5	12	1	1	1	1	1	1	1	1	2	0	4	11	0	0	0	0	0	0	0	0	1	0	0.003312	0.002713	0	0	0
0	0	0	0	0	0	0	0	51	0		171	355	704	60	150	841	220	549	3,078	2	3	20	1	1	2	1	1	5	1	1	7	1	2	19	0	0	1	0	0	4	0	0	6	0.004554	0.003643	0.006173	0	0	0.000325
0	0	0	0	0	0	0	0	58	0		170	354	703	73	254	744	267	930	2,723	8	20	47	1	4	6	1	4	6	2	7	12	7	19	46	0	3	5	0	3	5	1	6	11	0.0262	0.020438	0.016893	0	0.003227	0.001836
0	7	0	2	0	0	0	1	39	0	1.1	172	355	703	51	208	764	187	761	2,796	3	6	43	1	2	4	1	2	5	2	3	7	2	5	42	0	1	3	0	1	4	1	2	6	0.010715	0.006568	0.01502	0	0.001314	0.001073
0	11	0	1	0	0	0	1	44	1	2.7	171	354	702	46	125	452	168	458	1,654	5	16	35	1	1	2	1	3	5	1	4	9	4	15	34	0	0	1	0	2	4	0	3	8	0.023759	0.032787	0.020552	0	0	0.000604
0	7	3	0	0	0	0	0	26	1	5.1	171	356	706	79	283	1038	289	1,036	3,799	3	6	21	1	1	1	2	2	4	2	2	4	2	5	20	0	0	0	1	1	3	1	1	3	0.006917	0.004827	0.005264	0	0	0
0	0	3	0	0	0	0	0	32	1		176	357	706	51	216	947	187	791	3,466	1	4	18	1	1	3	1	2	4	1	2	5	0	3	17	0	0	2	0	1	3	0	1	4	0	0.003795	0.004905	0	0	0.000577
0	14	0	0	0	0	0	0	30	1	1.7	175	360	705	43	139	577	157	509	2,112	9	11	17	1	1	2	1	1	2	1	1	2	8	10	16	0	0	1	0	0	1	0	0	1	0.050832	0.019656	0.007576	0	0	0.000474
0	7	0	1	0	0	0	1	45	0		174	359	704	47	211	822	172	772	3,009	2	3	10	1	1	2	1	1	2	1	1	2	1	2	9	0	0	1	0	0	1	0	0	1	0.005813	0.00259	0.002992	0	0	0.000332
0	0	0	0	0	0	0	4	75	1		173	358	703	102	241	997	373	882	3,649	2	4	31	1	1	2	1	1	2	1	1	4	1	3	30	0	0	1	0	0	1	0	0	3	0.002679	0.003401	0.008221	0	0	0.000274
0	7	0	0	0	0	1	0	34	0		178	366	710	44	100	391	161	366	1,431	1	1	11	1	1	3	1	1	4	1	1	4	0	0	10	0	0	2	0	0	3	0	0	3	0	0	0.006988	0	0	0.001398
0	7	3	2	0	0	0	1	25	1	4.7	177	365	709	42	115	304	154	421	1,113	2	2	13	1	1	2	1	1	2	1	1	3	1	1	12	0	0	1	0	0	1	0	0	2	0.006505	0.002376	0.010785	0	0	0.000899
0	0	0	0	0	0	0	0	53	0		176	364	708	51	116	202	187	425	739	3	4	6	1	1	1	1	1	1	1	1	1	2	3	5	0	0	0	0	0	0	0	0	0	0.010715	0.007066	0.006763	0	0	0
0	3	0	0	0	0	0	4	25	1	2.4	175	363	707	75	309	941	275	1,131	3,444	6	23	64	1	4	8	2	5	12	2	6	18	5	22	63	0	3	7	1	4	11	1	5	17	0.018215	0.019453	0.018292	0	0.002653	0.002032
0	12	3	0	0	0	0	0	21	0	0.5	179	372	710	56	214	844	205	783	3,089	8	17	34	1	2	4	1	4	7	1	4	7	7	16	33	0	1	3	0	3	6	0	3	6	0.034153	0.020428	0.010683	0	0.001277	0.000971
0	7	0	0	0	0	0	0	28	0	5.7	178	371	709	80	250	953	293	915	3,488	3	7	8	1	2	2	1	2	2	1	3	3	2	6	7	0	1	1	0	1	1	0	2	2	0.006831	0.006557	0.002007	0	0.001093	0.000287
0	4	3	1	0	1	0	1	23	0	1.3	177	370	708	66	253	774	242	926	2,833	16	28	72	3	4	8	3	7	15	3	7	20	15	27	71	2	3	7	2	6	14	2	6	19	0.062096	0.029158	0.025063	0.00828	0.00324	0.002471
0	0	3	1	5	0	0	2	61	0	2.5	176	369	707	144	449	1168	527	1,643	4,275	5	11	54	2	4	6	3	5	7	3	7	13	4	10	53	1	3	5	2	4	6	2	6	12	0.00759	0.006085	0.012398	0.001897	0.001826	0.00117
0	4	0	0	0	0	0	4	18	1	0.1	175	368	706	136	385	1152	498	1,409	4,216	5	18	55	1	1	3	2	3	8	2	3	12	4	17	54	0	0	2	1	2	7	1	2	11	0.008036	0.012064	0.012807	0	0	0.000474
0	7	0	2	0	0	0	1	53	0	0.5	178	370	705	139	342	975	509	1,252	3,569	8	21	54	1	2	4	1	3	7	1	5	13	7	20	53	0	1	3	0	2	6	0	4	12	0.013759	0.015978	0.014852	0	0.000799	0.000841
0	7	0	1	0	0	0	4	38	0	3.7	177	369	704	89	207	580	326	758	2,123	2	4	11	1	1	1	2	2	3	2	3	6	1	3	10	0	0	0	1	1	2	1	2	5	0.00307	0.00396	0.004711	0	0	0
0	10	0	1	0	1	0	1	32	0	1.4	176	368	703	65	158	395	238	578	1,446	1	12	26	1	3	4	1	3	6	1	4	7	0	11	25	0	2	3	0	2	5	0	3	6	0	0.019022	0.017293	0	0.003459	0.002075
0	9	0	1	0	0	0	1	56	0	3.1	175	367	702	14	74	593	51	271	2,170	1	8	36	1	1	2	1	1	5	1	2	12	0	7	35	0	0	1	0	0	4	0	1	11	0	0.025846	0.016126	0	0	0.000461
0	7	0	0	0	0	0	3	30	0	1.3	174	366	701	111	381	1270	406	1,394	4,648	9	14	58	1	1	4	2	3	9	3	4	11	8	13	57	0	0	3	1	2	8	2	3	10	0.019692	0.009323	0.012263	0	0	0.000645
0	4	3	2	0	1	0	1	16	1	0.8	173	365	700	94	174	398	344	637	1,457	1	3	5	1	1	1	1	1	1	1	1	1	0	2	4	0	0	0	0	0	0	0	0	0	0	0.003141	0.002746	0	0	0
0	9	0	1	0	0	0	1	53	0	0.6	172	364	699	44	157	634	161	575	2,320	2	10	21	1	1	1	1	2	2	1	3	4	1	9	20	0	0	0	0	1	1	0	2	3	0.00621	0.015663	0.008619	0	0	0
0	9	0	1	0	0	0	1	36	0	3	175	366	705	65	181	733	238	662	2,683	4	8	46	1	1	6	1	2	9	1	3	13	3	7	45	0	0	5	0	1	8	0	2	12	0.01261	0.010567	0.016774	0	0	0.001864
0	0	0	2	5	0	0	1	31	0	1.7	174	365	704	83	221	819	304	809	2,998	4	20	44	1	1	5	3	3	8	3	3	9	3	19	43	0	0	4	2	2	7	2	2	8	0.009876	0.02349	0.014345	0	0	0.001334
0	7	0	0	0	1	0	0	38	0	6.3	173	364	703	69	213	1157	253	780	4,235	1	4	19	1	1	2	1	1	4	1	1	5	0	3	18	0	0	1	0	0	3	0	0	4	0	0.003848	0.004251	0	0	0.000236
0	10	0	1	0	0	0	1	29	0	5	175	365	705	44	166	710	161	608	2,599	3	3	15	1	1	1	2	2	2	2	2	3	2	2	14	0	0	0	1	1	1	1	1	2	0.012419	0.003292	0.005388	0	0	0
0	9	2	0	0	1	0	4	21	0	3.5	174	364	704	112	426	1487	410	1,559	5,442	6	23	56	1	1	3	1	2	6	1	3	11	5	22	55	0	0	2	0	1	5	0	2	10	0.012198	0.01411	0.010106	0	0	0.000367
0	7	0	0	0	0	0	0	39	0		173	363	703	32	136	827	117	498	3,027	1	5	13	1	2	2	1	3	3	1	3	5	0	4	12	0	1	1	0	2	2	0	2	4	0	0.008036	0.003965	0	0.002009	0.00033
0	3	2	2	0	0	1	1	61	0	1.3	174	365	708	52	116	458	190	425	1,676	3	7	37	1	1	3	1	1	4	2	2	6	2	6	36	0	0	2	0	0	3	1	1	5	0.010509	0.014132	0.021476	0	0	0.001193
0	7	0	2	0	0	0	1	28	1	1.7	173	364	707	33	146	869	121	534	3,181	7	14	31	1	1	4	2	2	5	2	4	7	6	13	30	0	0	3	1	1	4	1	3	6	0.049677	0.024328	0.009432	0	0	0.000943
0	9	0	0	0	0	0	0	46	1	2.6	172	363	706	49	170	641	179	622	2,346	2	12	28	1	1	1	1	2	2	1	3	5	1	11	27	0	0	0	0	1	1	0	2	4	0.005576	0.017679	0.011509	0	0	0
0	0	0	1	0	0	0	1	76	1	2.6	175	367	707	124	401	1218	454	1,468	4,458	3	5	20	1	1	2	1	1	3	1	1	5	2	4	19	0	0	1	0	0	2	0	0	4	0.004407	0.002725	0.004262	0	0	0.000224
0	1	1	2	0	0	0	1	62	1	2.4	174	366	706	95	281	1009	348	1,028	3,693	10	25	60	3	5	9	3	6	12	4	8	16	9	24	59	2	4	8	2	5	11	3	7	15	0.025884	0.023336	0.015976	0.005752	0.003889	0.002166
0	9	0	0	0	0	0	0	29	1	2.6	173	365	705	108	266	718	395	974	2,628	2	9	23	1	2	4	1	3	6	1	3	9	1	8	22	0	1	3	0	2	5	0	2	8	0.00253	0.008217	0.008372	0	0.001027	0.001142
0	9	0	0	1	0	0	0	54	0	2.5	172	364	704	168	491	1188	615	1,797	4,348	9	23	51	2	3	5	4	5	8	5	9	15	8	22	50	1	2	4	3	4	7	4	8	14	0.013011	0.012242	0.011499	0.001626	0.001113	0.00092
0	3	0	0	0	0	0	0	27	1	2.3	171	363	703	58	153	851	212	560	3,115	3	14	48	1	1	5	1	2	6	1	2	12	2	13	47	0	0	4	0	1	5	0	1	11	0.009422	0.023215	0.01509	0	0	0.001284
0	0	0	2	0	0	0	1	79	0	2.5	174	365	702	87	262	760	318	959	2,782	3	4	24	1	2	4	1	2	4	2	3	5	2	3	23	0	1	3	0	1	3	1	2	4	0.006281	0.003129	0.008269	0	0.001043	0.001079
0	7	3	1	0	0	1	1	25	1	1	177	366	706	73	252	840	267	922	3,074	2	5	13	1	1	1	1	2	2	1	3	4	1	4	12	0	0	0	0	1	1	0	2	3	0.003743	0.004337	0.003903	0	0	0
0	4	3	2	0	0	0	1	23	1	2.7	176	365	705	32	122	640	117	447	2,342	7	12	56	1	1	6	1	1	12	1	1	14	6	11	55	0	0	5	0	0	11	0	0	13	0.05123	0.024635	0.02348	0	0	0.002135
0	3	1	0	0	0	0	0	40	1	4.4	175	364	704	106	261	1086	388	955	3,975	1	2	21	1	1	2	1	1	2	1	1	7	0	1	20	0	0	1	0	0	1	0	0	6	0	0.001047	0.005032	0	0	0.000252
0	3	1	2	0	0	0	1	37	1	4.4	174	365	706	55	170	678	201	622	2,481	5	11	21	1	2	2	2	4	4	2	5	7	4	10	20	0	1	1	1	3	3	1	4	6	0.019871	0.016072	0.00806	0	0.001607	0.000403
0	7	0	1	0	0	0	1	28	0	3.6	173	364	705	116	247	593	425	904	2,170	4	7	20	1	2	3	1	2	4	1	3	5	3	6	19	0	1	2	0	1	3	0	2	4	0.007066	0.006637	0.008754	0	0.001106	0.000921
0	0	0	0	0	0	0	0	72	1	2.4	172	363	704	92	298	1009	337	1,091	3,693	10	25	59	2	5	8	2	5	11	3	7	15	9	24	58	1	4	7	1	4	10	2	6	14	0.026728	0.022005	0.015706	0.00297	0.003667	0.001896
0	9	0	0	0	0	1	0	50	0	2.9	171	362	703	52	225	919	190	824	3,364	3	10	51	1	1	1	1	1	1	1	1	5	2	9	50	0	0	0	0	0	0	0	0	4	0.010509	0.010929	0.014865	0	0	0
0	9	0	0	0	0	0	2	29	0	2.2	170	361	702	84	306	991	307	1,120	3,627	11	28	56	2	5	8	2	6	11	3	8	15	10	27	55	1	4	7	1	5	10	2	7	14	0.032527	0.024108	0.015164	0.003253	0.003572	0.00193
0	7	0	0	0	1	0	2	54	1	2.6	172	364	702	62	246	989	227	900	3,620	4	6	25	1	1	2	1	1	2	2	2	3	3	5	24	0	0	1	0	0	1	1	1	2	0.013221	0.005553	0.00663	0	0	0.000276
0	11	0	2	0	0	0	1	29	1	2.5	171	363	701	99	305	855	362	1,116	3,129	3	7	19	1	2	4	1	2	4	1	2	4	2	6	18	0	1	3	0	1	3	0	1	3	0.00552	0.005375	0.005752	0	0.000896	0.000959
0	3	0	1	5	0	0	5	26	1	0.6	173	367	709	69	268	943	253	981	3,451	3	5	32	1	1	1	1	2	3	1	3	7	2	4	31	0	0	0	0	1	2	0	2	6	0.00792	0.004078	0.008982	0	0	0
0	9	0	1	5	0	0	1	48	0	3.5	172	366	708	128	395	1186	468	1,446	4,341	3	14	41	1	1	2	2	3	5	2	4	10	2	13	40	0	0	1	1	2	4	1	3	9	0.004269	0.008992	0.009215	0	0	0.00023
0	7	0	1	0	0	0	1	55	0	2	176	366	712	44	139	495	161	509	1,812	6	6	15	1	1	1	1	1	2	1	1	3	5	5	14	0	0	0	0	0	1	0	0	2	0.031048	0.009828	0.007728	0	0	0
0	4	3	2	0	0	0	1	21	1	1.1	175	365	711	47	187	720	172	684	2,635	14	22	45	2	2	4	3	3	6	5	5	9	13	21	44	1	1	3	2	2	5	4	4	8	0.075573	0.030683	0.016697	0.005813	0.001461	0.001138
0	3	0	2	0	0	0	1	65	1	1	174	364	710	45	151	536	165	553	1,962	3	7	7	1	1	1	1	1	1	2	3	3	2	6	6	0	0	0	0	0	0	1	2	2	0.012143	0.010857	0.003058	0	0	0
0	3	0	0	0	0	0	0	32	1	3	175	367	711	72	347	1013	264	1,270	3,708	5	12	36	1	2	4	1	2	5	1	2	9	4	11	35	0	1	3	0	1	4	0	1	8	0.015179	0.008661	0.00944	0	0.000787	0.000809
0	14	1	0	0	0	0	2	30	1	0.1	174	366	710	40	164	705	146	600	2,580	9	15	29	2	3	3	4	5	6	4	5	6	8	14	28	1	2	2	3	4	5	3	4	5	0.054645	0.023324	0.010851	0.006831	0.003332	0.000775
0	9	0	2	0	0	0	1	37	0	3.4	173	365	709	65	275	1043	238	1,007	3,817	4	6	32	2	2	2	3	4	5	3	4	10	3	5	31	1	1	1	2	3	4	2	3	9	0.01261	0.004968	0.008121	0.004203	0.000994	0.000262
0	7	0	0	1	0	0	0	43	0	2.2	175	365	713	66	245	991	242	897	3,627	4	8	33	1	2	4	1	2	8	1	4	12	3	7	32	0	1	3	0	1	7	0	3	11	0.012419	0.007806	0.008823	0	0.001115	0.000827
0	3	0	1	3	0	0	1	26	1	4.1	174	364	712	101	301	931	370	1,102	3,407	5	10	29	1	1	3	1	2	8	1	2	11	4	9	28	0	0	2	0	1	7	0	1	10	0.010821	0.008169	0.008217	0	0	0.000587
0	0	0	1	0	1	0	1	63	0	3.6	173	363	711	120	423	1084	439	1,548	3,967	4	17	38	1	2	3	1	6	8	2	8	12	3	16	37	0	1	2	0	5	7	1	7	11	0.006831	0.010335	0.009326	0	0.000646	0.000504
0	11	3	0	0	0	0	0	28	0	3.2	172	362	710	58	214	738	212	783	2,701	3	12	24	1	1	2	1	2	4	1	3	7	2	11	23	0	0	1	0	1	3	0	2	6	0.009422	0.014044	0.008515	0	0	0.00037
0	0	0	0	0	0	0	0	34	0	0.7	180	367	716	85	282	621	311	1,032	2,273	2	22	36	1	2	3	1	3	7	1	5	10	1	21	35	0	1	2	0	2	6	0	4	9	0.003214	0.020346	0.015399	0	0.000969	0.00088
0	9	3	0	0	0	0	0	39	0	2.7	179	367	715	21	109	654	77	399	2,394	4	15	49	1	2	3	1	2	5	2	4	14	3	14	48	0	1	2	0	1	4	1	3	13	0.039032	0.035093	0.020053	0	0.002507	0.000836
0	4	0	0	0	0	0	0	15	1	4.9	178	368	714	52	208	720	190	761	2,635	3	6	16	1	1	3	1	1	3	1	2	4	2	5	15	0	0	2	0	0	2	0	1	3	0.010509	0.006568	0.005692	0	0	0.000759
0	0	0	0	1	0	0	3	73	1	3.1	177	367	713	73	253	976	267	926	3,572	3	13	65	1	2	8	1	3	10	1	5	17	2	12	64	0	1	7	0	2	9	0	4	16	0.007486	0.012959	0.017916	0	0.00108	0.00196
0	3	0	2	0	0	0	3	57	1	1.3	176	366	712	120	238	738	439	871	2,701	5	13	25	1	1	1	2	2	2	2	2	4	4	12	24	0	0	0	1	1	1	1	1	3	0.009107	0.013776	0.008885	0	0	0
0	0	0	0	0	0	0	0	46	0		175	365	711	29	121	382	106	443	1,398	1	2	5	1	1	1	1	1	1	1	1	2	0	1	4	0	0	0	0	0	0	0	0	1	0	0.002258	0.002861	0	0	0
0	9	0	2	0	0	0	1	82	1	0.3	174	365	710	135	353	1137	494	1,292	4,161	3	8	31	1	1	3	3	4	6	3	4	9	2	7	30	0	0	2	2	3	5	2	3	8	0.004048	0.005418	0.007209	0	0	0.000481
0	0	0	0	0	0	0	0	38	0	4.7	173	364	709	30	179	693	110	655	2,536	9	22	53	2	2	4	2	2	5	3	7	13	8	21	52	1	1	3	1	1	4	2	6	12	0.07286	0.032054	0.020502	0.009107	0.001526	0.001183
0	9	0	0	0	0	0	0	38	0	0.4	172	363	708	46	255	796	168	933	2,913	9	13	33	1	1	2	2	3	6	3	4	8	8	12	32	0	0	1	1	2	5	2	3	7	0.047517	0.012858	0.010984	0	0	0.000343
0	9	0	0	1	1	0	0	53	0	2.9	171	362	707	145	548	1623	531	2,006	5,940	3	8	29	1	1	1	1	2	2	2	3	6	2	7	28	0	0	0	0	1	1	1	2	5	0.003769	0.00349	0.004714	0	0	0
0	9	0	2	0	0	0	1	33	1	1.3	170	361	706	51	179	792	187	655	2,899	5	15	48	2	2	4	2	2	5	3	3	9	4	14	47	1	1	3	1	1	4	2	2	8	0.021429	0.021369	0.016214	0.005357	0.001526	0.001035
0	4	0	0	0	0	0	0	17	1	3.6	173	361	703	92	238	502	337	871	1,837	3	5	12	1	1	2	1	1	2	1	1	3	2	4	11	0	0	1	0	0	1	0	0	2	0.00594	0.004592	0.005987	0	0	0.000544
0	7	3	1	0	0	0	1	32	0	0.6	172	360	702	120	332	921	439	1,215	3,371	2	6	33	1	2	5	1	2	7	1	2	8	1	5	32	0	1	4	0	1	6	0	1	7	0.002277	0.004115	0.009493	0	0.000823	0.001187
0	4	0	2	0	0	0	1	21	1	1.4	171	359	701	18	133	554	66	487	2,028	4	7	14	2	2	2	3	3	3	3	3	4	3	6	13	1	1	1	2	2	2	2	2	3	0.045537	0.012326	0.006411	0.015179	0.002054	0.000493
0	7	0	0	0	0	0	4	32	0	0.9	173	358	700	93	273	738	340	999	2,701	10	19	43	2	2	5	3	3	7	4	4	9	9	18	42	1	1	4	2	2	6	3	3	8	0.026441	0.018015	0.015549	0.002938	0.001001	0.001481
0	0	0	0	0	1	0	0	51	0	0.1	172	357	699	84	334	959	307	1,222	3,510	6	16	47	2	4	4	3	5	8	4	8	13	5	15	46	1	3	3	2	4	7	3	7	12	0.016263	0.012271	0.013106	0.003253	0.002454	0.000855
0	0	0	0	4	0	0	2	22	0	5.4	171	356	698	66	285	958	242	1,043	3,506	9	11	22	2	2	4	2	3	5	5	6	9	8	10	21	1	1	3	1	2	4	4	5	8	0.033118	0.009587	0.005989	0.00414	0.000959	0.000856
0	4	0	2	5	0	0	1	21	1		174	360	698	51	198	855	187	725	3,129	1	3	18	1	1	2	1	1	3	1	2	5	0	2	17	0	0	1	0	0	2	0	1	4	0	0.00276	0.005433	0	0	0.00032
0	0	0	0	3	0	0	0	84	0		175	361	696	20	163	621	73	597	2,273	6	9	14	1	1	1	2	2	2	2	2	3	5	8	13	0	0	0	1	1	1	1	1	2	0.068306	0.01341	0.00572	0	0	0
0	10	0	1	0	0	0	1	30	1	3.7	174	360	695	87	282	934	318	1,032	3,418	2	9	37	1	1	1	1	2	3	1	3	6	1	8	36	0	0	0	0	1	2	0	2	5	0.003141	0.007751	0.010531	0	0	0
0	0	0	2	0	0	0	1	80	1	1.7	173	359	694	21	182	937	77	666	3,429	3	6	28	1	1	3	1	1	4	1	1	7	2	5	27	0	0	2	0	0	3	0	0	6	0.026021	0.007506	0.007873	0	0	0.000583
0	10	3	2	0	0	0	1	30	1	1.9	172	358	693	55	155	470	201	567	1,720	2	3	6	1	1	1	1	1	2	1	1	2	1	2	5	0	0	0	0	0	1	0	0	1	0.004968	0.003525	0.002907	0	0	0
0	0	0	1	5	0	0	5	69	0	2	175	358	695	78	225	784	285	824	2,869	2	12	40	1	1	4	1	1	4	1	3	9	1	11	39	0	0	3	0	0	3	0	2	8	0.003503	0.013358	0.013592	0	0	0.001046
0	7	0	0	0	0	0	0	46	0	1.6	174	357	694	105	321	1200	384	1,175	4,392	4	8	40	1	2	2	2	3	5	3	4	6	3	7	39	0	1	1	1	2	4	2	3	5	0.007806	0.005958	0.00888	0	0.000851	0.000228
0	13	0	1	0	0	1	1	22	0	3	173	356	693	40	161	588	146	589	2,152	4	13	22	1	2	2	1	2	2	1	3	5	3	12	21	0	1	1	0	1	1	0	2	4	0.020492	0.020365	0.009758	0	0.001697	0.000465
0	4	0	1	0	0	0	1	18	1	2.3	172	355	692	62	239	935	227	875	3,422	3	7	14	1	3	4	1	3	5	1	3	5	2	6	13	0	2	3	0	2	4	0	2	4	0.008814	0.006859	0.003799	0	0.002286	0.000877
0	3	0	0	0	0	0	0	43	1	2.3	188	376	711	67	181	452	245	662	1,654	2	4	6	1	1	1	1	1	1	1	1	1	1	3	5	0	0	0	0	0	0	0	0	0	0.004078	0.004529	0.003022	0	0	0
0	5	3	0	0	0	1	0	44	0	4.3	187	375	710	83	308	1089	304	1,127	3,986	8	18	32	1	1	1	2	4	5	2	5	8	7	17	31	0	0	0	1	3	4	1	4	7	0.023043	0.015081	0.007778	0	0	0
0	10	0	2	0	0	0	4	55	0	2.1	192	376	710	57	213	706	209	780	2,584	1	4	23	1	2	4	1	2	9	1	2	10	0	3	22	0	1	3	0	1	8	0	1	9	0	0.003848	0.008514	0	0.001283	0.001161
0	1	0	0	0	0	0	0	66	0	6.3	191	375	709	71	224	821	260	820	3,005	4	13	43	1	1	4	1	2	7	2	4	14	3	12	42	0	0	3	0	1	6	1	3	13	0.011545	0.014637	0.013977	0	0	0.000998
0	10	3	0	0	0	0	0	29	1	2	190	374	708	23	97	607	84	355	2,222	1	7	21	1	2	3	1	3	5	1	4	7	0	6	20	0	1	2	0	2	4	0	3	6	0	0.0169	0.009002	0	0.002817	0.0009
0	7	0	1	0	0	0	1	20	0	3.4	192	373	709	12	39	259	44	143	948	2	2	5	1	1	1	1	1	1	2	2	2	1	1	4	0	0	0	0	0	0	1	1	1	0.022769	0.007006	0.00422	0	0	0
0	7	0	0	0	0	0	0	49	0	2.9	191	372	708	126	363	1022	461	1,329	3,741	3	3	11	1	1	2	2	2	4	2	2	5	2	2	10	0	0	1	1	1	3	1	1	4	0.004337	0.001505	0.002673	0	0	0.000267
0	0	0	0	1	0	0	0	50	0	1.8	190	371	707	107	365	1100	392	1,336	4,026	1	6	28	1	1	1	1	1	2	1	1	4	0	5	27	0	0	0	0	0	1	0	0	3	0	0.003743	0.006706	0	0	0
0	9	0	0	3	0	0	0	48	0	4.7	189	370	706	88	302	1185	322	1,105	4,337	5	19	29	1	1	2	1	1	4	3	4	8	4	18	28	0	0	1	0	0	3	2	3	7	0.012419	0.016285	0.006456	0	0	0.000231
0	9	0	2	0	0	0	1	32	1	0.7	191	372	711	36	114	444	132	417	1,625	1	6	13	1	1	2	1	1	3	1	1	4	0	5	12	0	0	1	0	0	2	0	0	3	0	0.011984	0.007384	0	0	0.000615
0	7	0	0	0	0	0	0	42	0	1.3	190	371	710	63	255	1316	231	933	4,817	8	15	54	2	2	6	2	2	8	2	3	10	7	14	53	1	1	5	1	1	7	1	2	9	0.030358	0.015001	0.011004	0.004337	0.001071	0.001038
0	7	0	1	0	0	0	4	47	1	3.7	189	370	709	69	285	1062	253	1,043	3,887	6	18	60	1	1	1	1	2	4	2	4	6	5	17	59	0	0	0	0	1	3	1	3	5	0.019799	0.016298	0.015179	0	0	0
0	0	0	0	1	0	0	0	54	0	3.6	189	370	708	109	326	1155	399	1,193	4,227	9	22	53	1	1	4	1	4	9	4	7	16	8	21	52	0	0	3	0	3	8	3	6	15	0.020053	0.0176	0.012301	0	0	0.00071
0	0	0	0	0	0	0	0	69	1	1.7	188	369	707	67	219	697	245	802	2,551	2	4	20	1	1	1	1	1	2	1	1	4	1	3	19	0	0	0	0	0	1	0	0	3	0.004078	0.003743	0.007448	0	0	0
0	1	0	0	5	0	0	0	62	1	2.8	187	368	706	191	403	1436	699	1,475	5,256	5	18	71	1	2	6	1	3	10	1	3	15	4	17	70	0	1	5	0	2	9	0	2	14	0.005722	0.011526	0.013319	0	0.000678	0.000951
0	12	3	2	0	0	1	1	28	1	1.6	188	368	718	14	63	369	51	231	1,351	2	2	10	1	1	1	1	1	3	1	1	3	1	1	9	0	0	0	0	0	2	0	0	2	0.019516	0.004337	0.006664	0	0	0
0	7	0	1	0	0	0	1	50	0	1.1	187	367	717	53	158	478	194	578	1,749	4	11	29	1	3	4	1	3	4	1	4	7	3	10	28	0	2	3	0	2	3	0	3	6	0.015466	0.017293	0.016005	0	0.003459	0.001715
0	4	0	2	0	0	0	1	20	1	2.7	186	366	716	84	247	911	307	904	3,334	3	8	25	1	1	4	1	1	5	1	3	8	2	7	24	0	0	3	0	0	4	0	2	7	0.006505	0.007743	0.007198	0	0	0.0009
0	0	0	0	1	0	0	3	58	0	1	185	365	715	70	234	883	256	856	3,232	1	9	30	1	1	1	1	1	3	1	3	10	0	8	29	0	0	0	0	0	2	0	2	9	0	0.009341	0.008973	0	0	0
0	9	0	0	0	0	0	0	35	0	3.5	184	364	714	79	291	744	289	1,065	2,723	2	4	14	1	1	1	2	2	3	2	2	3	1	3	13	0	0	0	1	1	2	1	1	2	0.003459	0.002817	0.004774	0	0	0
0	3	0	0	0	0	0	0	63	1	2.6	183	365	714	61	184	808	223	673	2,957	2	16	49	1	1	4	1	2	5	1	3	8	1	15	48	0	0	3	0	1	4	0	2	7	0.004479	0.022274	0.016231	0	0	0.001014
0	9	0	0	5	0	0	0	45	0		182	364	713	121	465	1239	443	1,702	4,535	4	14	45	1	1	5	1	2	9	1	2	15	3	13	44	0	0	4	0	1	8	0	1	14	0.006774	0.007639	0.009703	0	0	0.000882
0	7	0	0	0	0	0	4	36	0	1.9	181	363	712	90	187	340	329	684	1,244	3	3	5	1	1	1	1	1	1	1	1	3	2	2	4	0	0	0	0	0	0	0	0	2	0.006072	0.002922	0.003214	0	0	0
0	4	3	2	0	0	0	1	23	1	5	183	364	718	70	238	765	256	871	2,800	1	1	8	1	1	1	1	1	1	1	1	3	0	0	7	0	0	0	0	0	0	0	0	2	0	0	0.0025	0	0	0
0	7	0	1	0	0	0	1	44	0	1.3	183	365	716	23	78	367	84	285	1,343	5	10	25	1	1	1	2	2	2	2	2	4	4	9	24	0	0	0	1	1	1	1	1	3	0.047517	0.031526	0.017868	0	0	0
0	0	0	0	0	0	1	0	33	0	5.5	182	364	715	102	279	1173	373	1,021	4,293	2	6	31	1	1	2	1	2	5	1	3	11	1	5	30	0	0	1	0	1	4	0	2	10	0.002679	0.004896	0.006988	0	0	0.000233
0	7	3	2	0	0	0	1	29	1	1.3	181	363	714	79	266	799	289	974	2,924	16	29	73	2	3	5	2	7	13	3	8	19	15	28	72	1	2	4	1	6	12	2	7	18	0.051878	0.02876	0.024621	0.003459	0.002054	0.001368
0	0	0	2	0	0	0	1	31	0	2.8	180	362	713	93	298	853	340	1,091	3,122	19	42	74	2	3	5	5	8	13	5	12	19	18	41	73	1	2	4	4	7	12	4	11	18	0.052882	0.037591	0.023383	0.002938	0.001834	0.001281
0	0	0	2	3	1	0	1	66	0	1.6	186	361	716	72	314	1223	264	1,149	4,476	3	7	44	1	1	6	1	1	8	1	1	12	2	6	43	0	0	5	0	0	7	0	0	11	0.00759	0.005221	0.009606	0	0	0.001117
0	0	0	2	0	0	0	1	20	1	3	185	360	715	110	350	972	403	1,281	3,558	3	18	51	1	1	7	1	1	7	2	3	10	2	17	50	0	0	6	0	0	6	1	2	9	0.004968	0.013271	0.014055	0	0	0.001687
0	7	0	0	1	0	0	0	49	0	1	184	359	714	80	171	557	293	626	2,039	1	3	5	1	1	1	1	2	2	1	3	4	0	2	4	0	0	0	0	1	1	0	2	3	0	0.003196	0.001962	0	0	0
0	7	3	0	0	0	0	0	51	0	2.9	183	358	713	88	275	963	322	1,007	3,525	3	4	27	2	2	2	2	2	3	2	2	6	2	3	26	1	1	1	1	1	2	1	1	5	0.00621	0.002981	0.007377	0.003105	0.000994	0.000284
0	0	0	0	0	0	0	3	72	0	3.1	182	362	715	93	295	919	340	1,080	3,364	7	24	71	2	2	3	3	7	9	4	10	16	6	23	70	1	1	2	2	6	8	3	9	15	0.017627	0.021302	0.020811	0.002938	0.000926	0.000595
0	7	0	2	0	0	0	1	56	0	1.3	184	364	717	56	130	392	205	476	1,435	3	3	10	1	1	3	1	1	5	2	2	6	2	2	9	0	0	2	0	0	4	1	1	5	0.009758	0.004203	0.006273	0	0	0.001394
0	7	0	0	1	0	1	0	42	0	3.9	183	363	716	33	201	748	121	736	2,738	2	6	21	2	3	4	2	3	6	2	4	7	1	5	20	1	2	3	1	2	5	1	3	6	0.00828	0.006797	0.007305	0.00828	0.002719	0.001096
0	0	1	2	0	0	1	1	46	0	3.4	186	363	722	25	93	479	92	340	1,753	3	4	16	1	1	1	1	1	1	1	1	2	2	3	15	0	0	0	0	0	0	0	0	1	0.021858	0.008814	0.008556	0	0	0
0	7	0	2	5	0	0	1	56	0	1.1	185	363	720	118	385	1191	432	1,409	4,359	10	18	60	2	3	6	2	3	6	3	4	11	9	17	59	1	2	5	1	2	5	2	3	10	0.020839	0.012064	0.013535	0.002315	0.001419	0.001147
0	7	0	2	0	0	0	1	38	0	3.6	188	364	723	58	225	592	212	824	2,167	2	3	8	1	1	1	2	2	2	2	2	3	1	2	7	0	0	0	1	1	1	1	1	2	0.004711	0.002429	0.003231	0	0	0
0	9	3	0	1	0	0	0	27	1	0.3	187	363	722	51	168	779	187	615	2,851	5	8	22	1	1	2	1	1	2	2	2	4	4	7	21	0	0	1	0	0	1	1	1	3	0.021429	0.011384	0.007365	0	0	0.000351
0	7	3	0	0	0	0	0	31	0	2.8	188	364	724	69	250	885	253	915	3,239	1	9	18	1	1	1	1	3	4	1	5	9	0	8	17	0	0	0	0	2	3	0	4	8	0	0.008743	0.005248	0	0	0
0	4	0	1	0	0	0	1	18	1	3	187	363	723	163	533	1182	597	1,951	4,326	7	22	51	1	2	3	2	5	6	2	6	13	6	21	50	0	1	2	1	4	5	1	5	12	0.010057	0.010765	0.011558	0	0.000513	0.000462
0	7	0	0	0	0	0	0	44	0	0.3	189	362	726	47	193	724	172	706	2,650	14	23	48	1	1	5	2	2	6	5	6	12	13	22	47	0	0	4	1	1	5	4	5	11	0.075573	0.031145	0.017737	0	0	0.00151
0	3	3	0	0	0	1	0	32	1	4.3	188	361	725	34	104	663	124	381	2,427	1	4	16	1	1	1	1	1	2	1	2	5	0	3	15	0	0	0	0	0	1	0	1	4	0	0.007881	0.006182	0	0	0
0	9	0	0	1	0	0	0	46	0	3.9	187	360	724	114	230	702	417	842	2,569	6	10	19	1	1	1	1	2	2	2	4	4	5	9	18	0	0	0	0	1	1	1	3	3	0.011984	0.010691	0.007006	0	0	0
0	4	3	1	0	0	0	1	21	0	1.3	186	359	723	89	281	802	326	1,028	2,935	17	33	73	1	1	3	1	6	10	2	9	16	16	32	72	0	0	2	0	5	9	1	8	15	0.049119	0.031114	0.024529	0	0	0.000681
0	7	0	2	0	0	0	1	36	0	5.1	188	362	727	66	250	752	242	915	2,752	11	26	51	1	2	2	2	4	5	3	7	12	10	25	50	0	1	1	1	3	4	2	6	11	0.041398	0.027322	0.018166	0	0.001093	0.000363
0	4	0	0	0	0	0	0	20	0	0.3	187	361	726	129	387	1175	472	1,416	4,301	1	2	20	1	1	2	1	1	2	1	1	4	0	1	19	0	0	1	0	0	1	0	0	3	0	0.000706	0.004418	0	0	0.000233
0	11	0	1	0	0	0	1	42	0		186	360	725	50	141	455	183	516	1,665	1	4	20	1	1	2	1	1	4	1	1	6	0	3	19	0	0	1	0	0	3	0	0	5	0	0.005813	0.011409	0	0	0.0006
0	99	0	2	0	0	0	1	51	0	1.4	185	359	724	53	250	599	194	915	2,192	13	20	34	2	2	4	2	2	4	3	4	7	12	19	33	1	1	3	1	1	3	2	3	6	0.061862	0.020765	0.015052	0.005155	0.001093	0.001368
0	7	0	0	1	0	0	5	43	0		185	360	723	81	223	1000	296	816	3,660	1	4	13	1	1	3	1	2	4	1	2	4	0	3	12	0	0	2	0	1	3	0	1	3	0	0.003676	0.003279	0	0	0.000546
0	0	0	1	0	0	0	1	83	1	2.9	184	359	722	158	482	1280	578	1,764	4,685	3	10	36	1	2	4	1	2	5	2	3	8	2	9	35	0	1	3	0	1	4	1	2	7	0.003459	0.005102	0.007471	0	0.000567	0.00064
0	9	0	1	0	0	0	1	29	0	1.6	183	358	721	15	29	232	55	106	849	1	1	2	1	1	1	1	1	1	1	1	1	0	0	1	0	0	0	0	0	0	0	0	0	0	0	0.001178	0	0	0
0	9	0	0	1	0	0	0	48	0	3.2	182	357	720	97	319	1128	355	1,168	4,128	2	6	28	1	1	1	1	2	3	1	2	5	1	5	27	0	0	0	0	1	2	0	1	4	0.002817	0.004283	0.00654	0	0	0
0	9	0	2	0	0	0	1	64	0	4.7	181	356	719	56	97	404	205	355	1,479	3	3	12	1	1	2	1	1	2	1	1	4	2	2	11	0	0	1	0	0	1	0	0	3	0.009758	0.005633	0.007439	0	0	0.000676
0	10	3	0	0	0	0	0	26	1	3.3	186	357	727	73	269	721	267	985	2,639	4	10	27	1	1	3	1	1	3	1	1	6	3	9	26	0	0	2	0	0	2	0	0	5	0.011228	0.009141	0.009853	0	0	0.000758
0	7	3	0	0	0	0	0	37	1	2.8	185	356	726	27	192	850	99	703	3,111	5	16	35	1	1	1	1	1	4	1	4	10	4	15	34	0	0	0	0	0	3	0	3	9	0.040478	0.021346	0.010929	0	0	0
0	9	0	2	0	0	0	1	30	1	0.3	184	355	725	53	229	846	194	838	3,096	3	6	15	1	1	1	1	1	1	1	1	2	2	5	14	0	0	0	0	0	0	0	0	1	0.01031	0.005966	0.004521	0	0	0
0	0	0	2	0	0	0	1	15	1	0.4	183	354	724	74	268	1009	271	981	3,693	5	8	51	1	1	4	1	1	4	2	2	9	4	7	50	0	0	3	0	0	3	1	1	8	0.014769	0.007136	0.013539	0	0	0.000812
0	9	0	1	0	0	0	1	40	0	2.2	182	353	723	199	540	972	728	1,976	3,558	7	14	47	2	2	4	2	2	8	3	5	13	6	13	46	1	1	3	1	1	7	2	4	12	0.008238	0.006578	0.01293	0.001373	0.000506	0.000843
0	1	0	2	0	0	0	1	58	1	2.4	187	356	725	54	204	622	198	747	2,277	4	21	41	1	3	5	1	3	7	2	5	10	3	20	40	0	2	4	0	2	6	1	4	9	0.015179	0.026787	0.017571	0	0.002679	0.001757
0	9	0	0	0	0	0	0	48	0	3.4	186	355	724	96	305	1053	351	1,116	3,854	3	13	27	2	3	5	2	4	7	2	7	10	2	12	26	1	2	4	1	3	6	1	6	9	0.005692	0.01075	0.006746	0.002846	0.001792	0.001038
0	4	0	0	0	0	0	0	20	0	3.8	189	359	729	77	239	817	282	875	2,990	6	26	64	3	4	6	3	4	10	3	7	16	5	25	63	2	3	5	2	3	9	2	6	15	0.017742	0.02858	0.021069	0.007097	0.00343	0.001672
0	9	0	0	1	0	0	0	51	0	4.7	188	358	728	111	328	1135	406	1,200	4,154	4	10	11	1	1	1	1	1	1	1	2	2	3	9	10	0	0	0	0	0	0	0	1	1	0.007384	0.007497	0.002407	0	0	0
0	9	3	0	0	0	0	0	31	1	5.8	191	360	728	69	258	732	253	944	2,679	1	5	7	1	1	1	1	1	1	1	1	2	0	4	6	0	0	0	0	0	0	0	0	1	0	0.004236	0.00224	0	0	0
0	0	0	0	1	0	0	2	59	1	0.5	190	359	727	48	154	548	176	564	2,006	5	9	41	2	2	4	2	2	6	2	2	13	4	8	40	1	1	3	1	1	5	1	1	12	0.022769	0.014193	0.019943	0.005692	0.001774	0.001496
0	0	0	0	1	0	0	0	44	0	1	189	358	726	75	261	829	275	955	3,034	4	7	34	2	2	4	2	2	7	3	4	11	3	6	33	1	1	3	1	1	6	2	3	10	0.010929	0.006281	0.010876	0.003643	0.001047	0.000989
0	0	0	0	0	0	0	0	49	0	4.2	188	357	725	108	257	774	395	941	2,833	5	13	46	1	1	1	2	2	3	3	5	8	4	12	45	0	0	0	1	1	2	2	4	7	0.010119	0.012758	0.015885	0	0	0
0	7	0	1	0	0	0	1	43	1	4.8	187	356	724	64	279	870	234	1,021	3,184	2	6	33	1	1	2	1	2	3	1	2	4	1	5	32	0	0	1	0	1	2	0	1	3	0.004269	0.004896	0.01005	0	0	0.000314
0	7	0	0	0	0	0	0	41	0	2.3	186	355	723	78	267	930	285	977	3,404	3	7	15	2	2	2	2	2	3	2	2	3	2	6	14	1	1	1	1	1	2	1	1	2	0.007006	0.00614	0.004113	0.003503	0.001023	0.000294
0	0	0	0	1	0	0	0	80	1		185	354	722	119	370	991	436	1,354	3,627	5	10	48	2	2	5	3	4	7	3	4	10	4	9	47	1	1	4	2	3	6	2	3	9	0.009184	0.006646	0.012958	0.002296	0.000738	0.001103
0	7	0	2	0	0	0	4	20	1	3.3	184	353	721	140	371	1036	512	1,358	3,792	1	13	34	1	2	5	1	4	7	1	4	10	0	12	33	0	1	4	0	3	6	0	3	9	0	0.008837	0.008703	0	0.000736	0.001055
0	7	3	0	0	0	0	0	28	0	0.5	186	358	723	76	238	763	278	871	2,793	3	6	17	1	2	3	1	2	3	2	3	5	2	5	16	0	1	2	0	1	2	1	2	4	0.00719	0.00574	0.005729	0	0.001148	0.000716
0	0	0	0	0	0	0	0	41	1	2.8	185	357	722	134	459	1478	490	1,680	5,409	6	20	64	1	2	7	2	4	14	3	6	18	5	19	63	0	1	6	1	3	13	2	5	17	0.010195	0.01131	0.011646	0	0.000595	0.001109
0	11	3	2	0	0	0	1	27	1	3.7	186	360	724	48	156	789	176	571	2,888	2	6	15	1	1	1	1	1	3	1	1	4	1	5	14	0	0	0	0	0	2	0	0	3	0.005692	0.008757	0.004848	0	0	0
0	0	0	0	1	0	0	0	25	0		185	359	723	45	183	758	165	670	2,774	3	11	24	1	2	2	1	2	2	1	4	7	2	10	23	0	1	1	0	1	1	0	3	6	0.012143	0.01493	0.00829	0	0.001493	0.00036
0	10	0	0	0	0	0	0	46	0	4.5	184	358	722	79	216	754	289	791	2,760	4	6	26	1	1	1	1	1	1	1	2	4	3	5	25	0	0	0	0	0	0	0	1	3	0.010376	0.006325	0.009059	0	0	0
0	7	0	1	0	0	0	6	43	0	0.3	186	358	722	29	123	480	106	450	1,757	2	6	10	1	1	1	1	1	2	1	3	4	1	5	9	0	0	0	0	0	1	0	2	3	0.009422	0.011107	0.005123	0	0	0
0	7	0	0	1	0	0	0	52	0	0.7	187	359	727	112	258	822	410	944	3,009	1	5	17	1	1	2	1	1	2	1	2	5	0	4	16	0	0	1	0	0	1	0	1	4	0	0.004236	0.005318	0	0	0.000332
0	4	0	0	0	0	0	0	18	1	2.7	186	358	726	72	327	789	264	1,197	2,888	3	23	41	1	1	1	1	2	3	2	7	11	2	22	40	0	0	0	0	1	2	1	6	10	0.00759	0.018382	0.013852	0	0	0
0	9	0	2	0	0	0	1	55	0		185	357	725	90	293	979	329	1,072	3,583	2	3	12	1	1	1	1	2	2	1	2	2	1	2	11	0	0	0	0	1	1	0	1	1	0.003036	0.001865	0.00307	0	0	0
0	9	0	0	0	0	0	3	33	0	1.1	184	356	724	82	194	551	300	710	2,017	1	5	9	1	1	1	1	1	1	1	2	2	0	4	8	0	0	0	0	0	0	0	1	1	0	0.005633	0.003967	0	0	0
0	0	0	2	0	1	0	1	32	0	3.4	183	355	723	47	186	794	172	681	2,906	3	3	10	1	1	1	1	1	1	2	2	2	2	2	9	0	0	0	0	0	0	1	1	1	0.011627	0.002938	0.003097	0	0	0
0	7	0	0	4	1	0	0	32	0	2.9	182	354	722	146	502	1149	534	1,837	4,205	3	11	28	1	1	2	1	1	3	2	2	5	2	10	27	0	0	1	0	0	2	1	1	4	0.003743	0.005443	0.00642	0	0	0.000238
0	10	1	0	0	0	0	0	53	0	2.2	191	361	732	65	234	991	238	856	3,627	9	20	62	1	2	3	1	3	6	2	6	14	8	19	61	0	1	2	0	2	5	1	5	13	0.033628	0.022185	0.016818	0	0.001168	0.000551
0	7	0	0	0	0	0	0	45	0	3.1	190	360	731	127	374	1105	465	1,369	4,044	6	12	30	1	1	2	2	2	4	2	4	7	5	11	29	0	0	1	1	1	3	1	3	6	0.010757	0.008036	0.007171	0	0	0.000247
0	10	0	2	0	0	0	1	36	0	1.3	189	359	730	30	58	190	110	212	695	30	31	50	5	5	5	8	8	9	11	11	13	29	30	49	4	4	4	7	7	8	10	10	12	0.264117	0.141323	0.070463	0.03643	0.018843	0.005752
0	3	0	2	0	1	0	1	31	1	2.9	188	358	729	66	313	1047	242	1,146	3,832	2	7	22	1	1	2	1	2	4	1	3	7	1	6	21	0	0	1	0	1	3	0	2	6	0.00414	0.005238	0.00548	0	0	0.000261
0	10	3	1	0	0	0	5	28	0	2.6	187	357	728	120	441	1241	439	1,614	4,542	1	8	34	1	2	3	1	2	5	1	3	8	0	7	33	0	1	2	0	1	4	0	2	7	0	0.004337	0.007265	0	0.00062	0.00044
0	9	0	1	0	0	0	1	35	1	2.3	189	360	730	58	246	886	212	900	3,243	3	10	34	1	1	2	2	4	8	2	6	12	2	9	33	0	0	1	1	3	7	1	5	11	0.009422	0.009996	0.010177	0	0	0.000308
0	9	0	0	1	0	0	0	45	0	2.9	198	360	735	65	331	1291	238	1,211	4,725	1	6	29	1	1	3	1	1	3	1	1	6	0	5	28	0	0	2	0	0	2	0	0	5	0	0.004127	0.005926	0	0	0.000423
0	0	0	2	0	0	0	1	46	0	2.6	197	359	734	50	137	706	183	501	2,584	2	6	14	1	2	2	1	2	2	1	2	3	1	5	13	0	1	1	0	1	1	0	1	2	0.005464	0.009972	0.005031	0	0.001994	0.000387
0	7	0	1	0	0	0	1	21	0	2.6	196	358	733	130	356	1163	476	1,303	4,257	5	8	42	1	1	3	1	1	5	1	1	8	4	7	41	0	0	2	0	0	4	0	0	7	0.008407	0.005372	0.009632	0	0	0.00047
0	0	0	1	0	0	0	1	42	0	0.3	195	357	732	92	353	1248	337	1,292	4,568	1	22	64	1	2	6	1	2	7	1	5	15	0	21	63	0	1	5	0	1	6	0	4	14	0	0.016254	0.013793	0	0.000774	0.001095
0	7	0	0	0	0	0	3	80	0	2.2	194	356	731	142	363	1047	520	1,329	3,832	3	14	37	1	3	6	1	4	9	1	5	11	2	13	36	0	2	5	0	3	8	0	4	10	0.003848	0.009785	0.009395	0	0.001505	0.001305
0	10	3	1	0	0	0	5	61	1	2.9	196	357	730	79	384	1490	289	1,405	5,453	8	25	60	1	2	2	2	3	5	3	6	13	7	24	59	0	1	1	1	2	4	2	5	12	0.02421	0.017077	0.010819	0	0.000712	0.000183
0	7	3	0	0	0	0	0	42	0	2.3	195	356	729	85	267	960	311	977	3,514	4	7	16	1	1	1	1	1	2	2	2	3	3	6	15	0	0	0	0	0	1	1	1	2	0.009643	0.00614	0.004269	0	0	0
0	10	0	0	0	0	0	0	49	0	3.1	194	355	728	101	295	1138	370	1,080	4,165	4	15	43	2	2	4	2	3	7	3	8	16	3	14	42	1	1	3	1	2	6	2	7	15	0.008116	0.012967	0.010084	0.002705	0.000926	0.00072
0	7	0	0	0	0	0	0	49	0	1	193	354	727	31	122	641	113	447	2,346	3	7	29	1	1	2	1	1	2	1	1	5	2	6	28	0	0	1	0	0	1	0	0	4	0.017627	0.013437	0.011935	0	0	0.000426
0	0	0	1	0	0	0	1	73	0	2.9	195	359	732	90	342	1195	329	1,252	4,374	3	8	40	1	2	3	1	2	4	1	4	10	2	7	39	0	1	2	0	1	3	0	3	9	0.006072	0.005592	0.008917	0	0.000799	0.000457
0	9	0	0	0	0	0	0	52	0	3.9	194	358	731	25	169	771	92	619	2,822	3	9	23	2	2	4	2	2	5	2	4	7	2	8	22	1	1	3	1	1	4	1	3	6	0.021858	0.012934	0.007796	0.010929	0.001617	0.001063
0	3	0	0	4	0	0	5	41	1	3.1	193	357	730	93	295	919	340	1,080	3,364	7	24	71	2	5	6	2	6	8	3	9	15	6	23	70	1	4	5	1	5	7	2	8	14	0.017627	0.021302	0.020811	0.002938	0.003705	0.001487
0	10	1	1	0	0	0	2	28	0	0.1	192	356	729	128	362	987	468	1,325	3,612	7	12	50	1	2	5	2	3	6	2	3	9	6	11	49	0	1	4	1	2	5	1	2	8	0.012807	0.008302	0.013564	0	0.000755	0.001107
0	5	0	1	0	0	0	1	20	0	1.9	192	357	727	65	269	1203	238	985	4,403	8	19	49	1	1	4	1	2	5	1	3	7	7	18	48	0	0	3	0	1	4	0	2	6	0.029424	0.018283	0.010902	0	0	0.000681
0	7	1	1	0	0	0	1	46	1	3.9	193	358	730	73	199	836	267	728	3,060	7	11	20	1	1	1	2	2	3	3	5	6	6	10	19	0	0	0	1	1	2	2	4	5	0.022457	0.01373	0.00621	0	0	0
0	1	0	0	0	0	0	0	46	0	4.4	192	357	729	44	198	800	161	725	2,928	3	10	21	1	1	1	2	2	2	2	4	8	2	9	20	0	0	0	1	1	1	1	3	7	0.012419	0.012419	0.006831	0	0	0
0	4	0	0	2	0	0	2	48	0	1.3	195	362	730	56	169	585	205	619	2,141	2	3	12	1	1	3	1	1	4	2	2	6	1	2	11	0	0	2	0	0	3	1	1	5	0.004879	0.003233	0.005138	0	0	0.000934
0	9	3	2	0	0	0	1	22	1	1	194	361	729	88	259	931	322	948	3,407	6	13	30	1	2	2	1	4	5	1	5	9	5	12	29	0	1	1	0	3	4	0	4	8	0.015524	0.012659	0.008511	0	0.001055	0.000293
0	0	3	2	0	0	0	1	58	1		193	360	728	77	200	544	282	732	1,991	4	12	35	1	2	3	1	4	5	2	6	9	3	11	34	0	1	2	0	3	4	1	5	8	0.010645	0.015027	0.017077	0	0.001366	0.001005
0	9	0	0	4	0	0	0	40	1	1.3	195	361	727	31	58	190	113	212	695	30	31	50	5	5	5	7	7	8	10	10	12	29	30	49	4	4	4	6	6	7	9	9	11	0.255597	0.141323	0.070463	0.035255	0.018843	0.005752
0	3	0	0	1	0	0	0	48	0	1.9	194	360	726	116	341	954	425	1,248	3,492	4	5	19	1	1	1	1	1	3	1	1	4	3	4	18	0	0	0	0	0	2	0	0	3	0.007066	0.003205	0.005155	0	0	0
0	9	0	2	0	0	0	1	42	1	2.6	193	359	725	42	148	874	154	542	3,199	4	8	31	1	1	2	1	2	4	2	4	10	3	7	30	0	0	1	0	1	3	1	3	9	0.019516	0.012923	0.009378	0	0	0.000313
0	7	0	0	0	0	0	0	28	0	2.5	192	358	724	72	257	789	264	941	2,888	6	12	44	1	3	4	2	4	6	3	7	12	5	11	43	0	2	3	1	3	5	2	6	11	0.018974	0.011694	0.014891	0	0.002126	0.001039
0	9	0	0	1	0	0	0	40	0	5.1	193	360	727	50	173	758	183	633	2,774	8	14	23	3	3	3	4	5	7	4	6	9	7	13	22	2	2	2	3	4	6	3	5	8	0.038251	0.020531	0.00793	0.010929	0.003159	0.000721
0	9	1	1	0	0	0	1	49	0	3.7	192	359	726	29	173	786	106	633	2,877	3	12	35	1	2	2	1	2	4	1	3	8	2	11	34	0	1	1	0	1	3	0	2	7	0.018843	0.017373	0.011819	0	0.001579	0.000348
0	14	3	0	0	0	0	0	31	0	2.7	191	358	725	54	145	609	198	531	2,229	19	23	39	3	3	3	4	5	7	10	12	16	18	22	38	2	2	2	3	4	6	9	11	15	0.091075	0.041455	0.017048	0.010119	0.003769	0.000897
0	1	0	0	0	0	0	0	60	0	0.2	190	357	724	38	151	805	139	553	2,946	4	11	37	1	2	3	1	4	6	1	5	10	3	10	36	0	1	2	0	3	5	0	4	9	0.02157	0.018094	0.012219	0	0.001809	0.000679
0	11	3	2	0	0	1	1	23	1	1.3	195	360	727	31	58	190	113	212	695	30	31	50	4	4	4	6	6	7	9	9	12	29	30	49	3	3	3	5	5	6	8	8	11	0.255597	0.141323	0.070463	0.026441	0.014132	0.004314
0	0	0	1	0	0	0	2	82	0	3.3	194	359	726	76	205	817	278	750	2,990	8	19	44	2	2	3	2	2	4	3	5	11	7	18	43	1	1	2	1	1	3	2	4	10	0.025165	0.02399	0.01438	0.003595	0.001333	0.000669
0	10	3	2	0	0	0	1	23	0	1.1	193	358	725	53	171	527	194	626	1,929	12	15	32	2	2	2	2	2	3	5	5	8	11	14	31	1	1	1	1	1	2	4	4	7	0.056707	0.022369	0.016072	0.005155	0.001598	0.000518
0	14	3	2	0	0	0	5	29	0	4.7	195	361	727	54	159	602	198	582	2,203	2	2	8	1	1	2	1	1	2	1	1	2	1	1	7	0	0	1	0	0	1	0	0	1	0.00506	0.001718	0.003177	0	0	0.000454
0	0	0	0	0	0	0	0	32	0	1	194	360	726	89	296	976	326	1,083	3,572	1	2	5	1	1	1	1	1	1	1	1	1	0	1	4	0	0	0	0	0	0	0	0	0	0	0.000923	0.00112	0	0	0
0	10	0	1	0	0	0	1	29	1	4.5	193	359	725	36	158	810	132	578	2,965	5	6	26	1	1	3	1	1	4	1	1	6	4	5	25	0	0	2	0	0	3	0	0	5	0.030358	0.008646	0.008433	0	0	0.000675
0	10	0	0	0	0	0	0	24	0	3.6	195	360	729	85	271	900	311	992	3,294	4	8	19	1	1	2	1	1	3	1	1	3	3	7	18	0	0	1	0	0	2	0	0	2	0.009643	0.007057	0.005464	0	0	0.000304
0	7	0	1	0	0	0	1	26	0	2.2	194	359	728	91	237	929	333	867	3,400	2	4	34	1	1	1	1	1	3	1	2	8	1	3	33	0	0	0	0	0	2	0	1	7	0.003002	0.003459	0.009705	0	0	0
0	1	0	1	0	0	0	1	61	1	0.1	193	358	727	87	304	1100	318	1,113	4,026	13	27	62	1	2	6	2	3	9	5	6	15	12	26	61	0	1	5	1	2	8	4	5	14	0.037686	0.023368	0.015152	0	0.000899	0.001242
0	7	3	2	0	0	1	1	32	1	3	192	357	726	52	194	551	190	710	2,017	9	14	22	1	1	1	2	3	4	3	5	6	8	13	21	0	0	0	1	2	3	2	4	5	0.042034	0.018309	0.010413	0	0	0
0	3	3	2	0	0	0	1	29	1	2.9	191	356	725	136	409	1478	498	1,497	5,409	2	8	37	1	2	2	1	2	4	1	2	9	1	7	36	0	1	1	0	1	3	0	1	8	0.002009	0.004676	0.006655	0	0.000668	0.000185
0	0	0	0	0	0	0	0	36	1	3.1	194	360	730	52	173	803	190	633	2,939	1	6	12	1	1	1	1	1	1	1	1	2	0	5	11	0	0	0	0	0	0	0	0	1	0	0.007897	0.003743	0	0	0
0	0	0	0	1	0	0	0	42	0	3.2	193	359	734	61	291	1429	223	1,065	5,230	4	17	52	1	2	4	1	2	6	1	5	13	3	16	51	0	1	3	0	1	5	0	4	12	0.013437	0.015023	0.009751	0	0.000939	0.000574
0	7	0	1	0	0	0	1	41	1	0.4	192	358	733	74	257	886	271	941	3,243	3	12	25	1	1	1	2	2	5	3	3	7	2	11	24	0	0	0	1	1	4	2	2	6	0.007384	0.011694	0.007401	0	0	0
0	4	3	0	0	0	0	0	25	1	1.6	191	357	732	44	156	529	161	571	1,936	5	15	25	1	1	3	2	3	6	4	8	13	4	14	24	0	0	2	1	2	5	3	7	12	0.024839	0.02452	0.012396	0	0	0.001033
0	0	0	2	0	0	0	5	36	0	0.4	193	362	733	125	371	1132	458	1,358	4,143	5	18	53	2	2	4	2	2	6	2	5	13	4	17	52	1	1	3	1	1	5	1	4	12	0.008743	0.01252	0.012551	0.002186	0.000736	0.000724
0	0	0	0	0	1	0	4	39	0	0.6	192	361	732	61	204	836	223	747	3,060	4	21	53	1	1	2	1	1	4	2	4	10	3	20	52	0	0	1	0	0	3	1	3	9	0.013437	0.026787	0.016995	0	0	0.000327
0	7	0	0	1	0	1	0	43	0	2.5	194	365	732	128	255	768	468	933	2,811	8	11	36	2	2	3	4	4	7	5	5	10	7	10	35	1	1	2	3	3	6	4	4	9	0.014942	0.010715	0.012452	0.002135	0.001071	0.000712
0	0	0	1	3	0	0	4	60	0	2	193	364	731	69	122	310	253	447	1,135	2	3	8	2	2	2	2	2	4	2	2	4	1	2	7	1	1	1	1	1	3	1	1	3	0.00396	0.004479	0.00617	0.00396	0.00224	0.000881
0	9	0	0	0	0	0	0	27	0	5.1	192	363	730	48	168	752	176	615	2,752	8	14	17	2	2	2	3	4	4	3	5	5	7	13	16	1	1	1	2	3	3	2	4	4	0.039845	0.021142	0.005813	0.005692	0.001626	0.000363
0	4	1	2	0	0	0	1	18	1	2.9	191	362	729	50	153	615	183	560	2,251	3	7	25	1	1	1	1	1	2	1	1	4	2	6	24	0	0	0	0	0	1	0	0	3	0.010929	0.010715	0.010662	0	0	0
0	4	0	0	0	0	0	0	27	1	2.9	190	361	728	87	304	1142	318	1,113	4,180	15	24	58	4	5	8	5	7	12	6	8	15	14	23	57	3	4	7	4	6	11	5	7	14	0.043967	0.020672	0.013637	0.009422	0.003595	0.001675
0	0	0	1	0	0	0	1	83	0	2	189	360	727	136	356	1198	498	1,303	4,385	3	14	42	2	4	6	2	5	7	2	6	12	2	13	41	1	3	5	1	4	6	1	5	11	0.004018	0.009977	0.009351	0.002009	0.002302	0.00114
0	7	0	0	0	0	0	0	29	0	2.9	188	359	726	136	356	1198	498	1,303	4,385	3	14	42	2	4	6	2	5	7	2	6	12	2	13	41	1	3	5	1	4	6	1	5	11	0.004018	0.009977	0.009351	0.002009	0.002302	0.00114
0	7	0	1	0	0	0	1	25	0	0.4	192	372	729	114	342	1078	417	1,252	3,945	5	11	62	1	1	2	1	1	6	1	4	16	4	10	61	0	0	1	0	0	5	0	3	15	0.009587	0.007989	0.015461	0	0	0.000253
0	0	0	1	0	0	0	3	61	0	2.1	191	371	728	63	284	937	231	1,039	3,429	6	27	64	1	1	1	1	1	4	1	3	9	5	26	63	0	0	0	0	0	3	0	2	8	0.021684	0.025013	0.01837	0	0	0
0	0	0	2	0	0	0	1	39	1	3.9	190	370	727	91	377	1039	333	1,380	3,803	3	17	35	1	1	3	1	1	4	1	2	7	2	16	34	0	0	2	0	0	3	0	1	6	0.006005	0.011596	0.008941	0	0	0.000526
0	0	3	2	0	0	0	1	34	0	1	191	373	726	68	253	862	249	926	3,155	3	8	34	1	1	6	1	1	6	2	3	10	2	7	33	0	0	5	0	0	5	1	2	9	0.008036	0.00756	0.01046	0	0	0.001585
0	0	0	0	0	0	0	0	69	0	5.3	190	372	725	41	183	723	150	670	2,646	7	13	19	1	1	1	2	2	4	2	2	6	6	12	18	0	0	0	1	1	3	1	1	5	0.039984	0.017916	0.006802	0	0	0
0	0	0	0	1	0	0	0	70	1	2.4	189	371	724	61	309	1019	223	1,131	3,730	6	12	32	1	1	4	1	1	7	1	2	15	5	11	31	0	0	3	0	0	6	0	1	14	0.022395	0.009726	0.008312	0	0	0.000804
0	9	3	0	0	0	0	0	54	1	1	188	370	723	64	246	882	234	900	3,228	7	12	27	2	3	3	2	3	5	2	3	9	6	11	26	1	2	2	1	2	4	1	2	8	0.025615	0.012217	0.008054	0.004269	0.002221	0.00062
0	9	0	2	0	0	0	1	35	0	4.2	186	370	729	18	86	344	66	315	1,259	1	1	8	1	1	1	1	1	2	1	1	3	0	0	7	0	0	0	0	0	1	0	0	2	0	0	0.00556	0	0	0
0	0	3	0	0	0	0	0	60	0	1.7	190	370	728	83	221	819	304	809	2,998	4	20	44	1	1	2	1	1	3	1	5	11	3	19	43	0	0	1	0	0	2	0	4	10	0.009876	0.02349	0.014345	0	0	0.000334
0	9	0	0	0	0	0	0	40	1	0.3	189	369	727	118	381	1250	432	1,394	4,575	2	22	57	1	2	3	1	2	3	1	3	13	1	21	56	0	1	2	0	1	2	0	2	12	0.002315	0.01506	0.01224	0	0.000717	0.000437
0	0	0	0	0	0	0	0	39	0	2.9	188	368	726	46	110	385	168	403	1,409	1	4	24	1	2	4	1	2	4	1	3	9	0	3	23	0	1	3	0	1	3	0	2	8	0	0.007452	0.016322	0	0.002484	0.002129
0	7	0	0	0	0	0	0	39	0	3.3	188	370	729	127	396	975	465	1,449	3,569	2	12	47	1	1	3	1	2	6	1	3	11	1	11	46	0	0	2	0	1	5	0	2	10	0.002151	0.00759	0.012891	0	0	0.00056
0	0	0	0	3	0	0	4	51	0	2.7	187	369	728	80	364	1538	293	1,332	5,629	9	22	60	2	3	6	3	5	9	3	6	10	8	21	59	1	2	5	2	4	8	2	5	9	0.027322	0.015763	0.010481	0.003415	0.001501	0.000888
0	4	0	0	0	0	0	0	24	1	0.7	189	369	729	48	170	640	176	622	2,342	2	5	16	1	1	1	1	1	1	1	1	2	1	4	15	0	0	0	0	0	0	0	0	1	0.005692	0.006429	0.006404	0	0	0
0	9	0	2	0	0	0	1	32	0	0.4	188	368	728	80	267	1135	293	977	4,154	2	4	37	1	1	2	1	2	5	1	2	7	1	3	36	0	0	1	0	1	4	0	1	6	0.003415	0.00307	0.008666	0	0	0.000241
0	0	0	1	0	1	0	5	77	0	1.7	187	374	726	54	229	794	198	838	2,906	10	18	37	3	5	5	3	5	5	3	5	9	9	17	36	2	4	4	2	4	4	2	4	8	0.045537	0.020283	0.012388	0.010119	0.004772	0.001376
0	14	0	1	3	0	0	1	53	0	2.3	186	373	725	47	177	757	172	648	2,771	4	11	29	1	1	1	1	1	2	2	3	6	3	10	28	0	0	0	0	0	1	1	2	5	0.01744	0.015436	0.010106	0	0	0
0	9	1	0	1	0	0	0	57	0	0.8	185	372	724	104	371	1084	381	1,358	3,967	3	6	19	2	3	3	2	3	4	2	3	7	2	5	18	1	2	2	1	2	3	1	2	6	0.005254	0.003682	0.004537	0.002627	0.001473	0.000504
0	0	0	2	0	0	0	1	66	1	3.2	184	371	723	106	319	1024	388	1,168	3,748	2	3	9	1	2	4	1	2	4	1	2	5	1	2	8	0	1	3	0	1	3	0	1	4	0.002578	0.001713	0.002135	0	0.000857	0.0008
0	0	0	0	1	0	0	5	30	0	0.1	192	374	725	87	377	1189	318	1,380	4,352	3	7	37	1	1	4	1	2	5	1	3	8	2	6	36	0	0	3	0	1	4	0	2	7	0.006281	0.004348	0.008273	0	0	0.000689
0	7	3	0	0	1	0	0	34	0	1	191	373	724	73	251	848	267	919	3,104	5	12	27	1	2	2	1	2	4	1	2	8	4	11	26	0	1	1	0	1	3	0	1	7	0.014971	0.011974	0.008377	0	0.001089	0.000322
0	4	1	0	0	0	0	0	21	0	5.1	190	372	723	79	282	1038	289	1,032	3,799	3	6	21	1	1	3	1	1	3	1	1	5	2	5	20	0	0	2	0	0	2	0	0	4	0.006917	0.004844	0.005264	0	0	0.000526
0	0	0	0	1	0	0	0	46	0	2.9	190	376	726	170	471	930	622	1,724	3,404	8	20	46	1	1	5	1	2	8	3	4	11	7	19	45	0	0	4	0	1	7	2	3	10	0.01125	0.011022	0.013221	0	0	0.001175
0	0	0	0	0	0	0	0	40	0	2.3	189	375	725	73	178	695	267	651	2,544	3	6	21	1	2	2	1	2	3	1	3	7	2	5	20	0	1	1	0	1	2	0	2	6	0.007486	0.007675	0.007863	0	0.001535	0.000393
0	7	0	0	0	0	0	0	42	1	0.3	188	374	724	134	356	1119	490	1,303	4,096	3	7	29	1	2	2	1	2	4	1	2	9	2	6	28	0	1	1	0	1	3	0	1	8	0.004078	0.004605	0.006837	0	0.000767	0.000244
0	11	0	2	0	0	0	1	51	1	0.1	187	373	723	44	201	800	161	736	2,928	10	17	41	3	4	5	3	4	6	3	5	10	9	16	40	2	3	4	2	3	5	2	4	9	0.055887	0.021749	0.013661	0.012419	0.004078	0.001366
0	9	0	1	5	0	0	1	38	0	0.2	191	375	725	65	240	1120	238	878	4,099	6	17	57	1	2	3	1	2	6	1	3	11	5	16	56	0	1	2	0	1	5	0	2	10	0.021017	0.018215	0.013661	0	0.001138	0.000488
0	7	1	1	0	1	0	0	24	1	4.5	193	374	729	73	231	803	267	845	2,939	4	6	35	3	3	4	3	3	6	3	3	11	3	5	34	2	2	3	2	2	5	2	2	10	0.011228	0.005914	0.011569	0.007486	0.002366	0.001021
0	9	0	2	0	0	0	5	29	0		192	373	728	83	257	955	304	941	3,495	1	1	10	1	1	2	1	1	2	1	1	6	0	0	9	0	0	1	0	0	1	0	0	5	0	0	0.002575	0	0	0.000286
0	7	0	0	0	0	0	0	37	0	4.4	191	372	727	103	367	949	377	1,343	3,473	6	10	29	2	2	2	3	3	3	4	4	9	5	9	28	1	1	1	2	2	2	3	3	8	0.013263	0.0067	0.008061	0.002653	0.000744	0.000288
0	4	3	1	0	0	0	1	23	1	2.3	193	372	726	73	255	623	267	933	2,280	4	9	24	2	3	4	2	4	6	3	5	9	3	8	23	1	2	3	1	3	5	2	4	8	0.011228	0.008572	0.010087	0.003743	0.002143	0.001316
0	7	0	0	1	0	0	0	45	0	3.5	192	371	725	81	281	1120	296	1,028	4,099	3	9	41	2	3	7	2	4	9	2	6	15	2	8	40	1	2	6	1	3	8	1	5	14	0.006746	0.007779	0.009758	0.003373	0.001945	0.001464
0	4	0	2	0	0	0	1	21	0	2.8	192	370	730	145	381	1562	531	1,394	5,717	8	23	61	3	5	7	3	7	9	4	9	11	7	22	60	2	4	6	2	6	8	3	8	10	0.01319	0.015777	0.010495	0.003769	0.002868	0.00105
0	7	0	2	0	0	0	1	39	1	2.2	191	369	729	76	251	781	278	919	2,858	2	7	20	1	1	1	1	1	1	1	2	3	1	6	19	0	0	0	0	0	0	0	1	2	0.003595	0.006531	0.006647	0	0	0
0	4	0	2	0	0	0	1	23	0	3.5	190	368	728	110	330	1044	403	1,208	3,821	3	14	25	1	3	4	1	4	5	1	6	7	2	13	24	0	2	3	0	3	4	0	5	6	0.004968	0.010763	0.006281	0	0.001656	0.000785
0	0	3	0	4	1	0	0	59	0	3.1	189	367	727	52	211	811	190	772	2,968	16	24	62	2	3	7	2	4	11	4	6	16	15	23	61	1	2	6	1	3	10	3	5	15	0.078815	0.029783	0.020551	0.005254	0.00259	0.002021
0	9	0	1	0	0	1	1	56	0	3.5	190	369	731	124	417	1258	454	1,526	4,604	3	13	45	1	2	5	2	3	8	2	4	16	2	12	44	0	1	4	1	2	7	1	3	15	0.004407	0.007863	0.009556	0	0.000655	0.000869
0	4	3	2	0	0	0	1	21	1	2	189	368	730	63	224	587	231	820	2,148	1	4	13	1	1	1	1	3	3	1	4	6	0	3	12	0	0	0	0	2	2	0	3	5	0	0.003659	0.005586	0	0	0
0	3	0	0	0	0	0	0	42	1	3.5	188	367	729	94	301	937	344	1,102	3,429	3	5	27	1	1	2	1	1	3	1	1	6	2	4	26	0	0	1	0	0	2	0	0	5	0.005813	0.003631	0.007581	0	0	0.000292
0	7	0	0	0	0	0	0	43	0	2.5	187	366	728	89	334	1438	326	1,222	5,263	7	19	50	1	1	4	2	2	6	2	2	9	6	18	49	0	0	3	1	1	5	1	1	8	0.01842	0.014725	0.00931	0	0	0.00057
0	7	3	2	0	0	0	1	19	1	6.1	186	365	727	92	346	1230	337	1,266	4,502	1	2	23	1	2	4	1	2	5	1	2	7	0	1	22	0	1	3	0	1	4	0	1	6	0	0.00079	0.004887	0	0.00079	0.000666
0	7	0	0	4	0	0	0	32	0	1.1	185	364	726	93	273	738	340	999	2,701	10	19	43	1	1	1	1	1	1	2	4	5	9	18	42	0	0	0	0	0	0	1	3	4	0.026441	0.018015	0.015549	0	0	0
0	3	0	0	0	1	0	0	44	1	3.8	184	365	726	72	246	818	264	900	2,994	2	4	25	1	1	3	2	2	4	2	2	7	1	3	24	0	0	2	1	1	3	1	1	6	0.003795	0.003332	0.008016	0	0	0.000668
0	10	0	0	0	0	0	0	31	1	4.3	183	364	725	56	291	1046	205	1,065	3,828	7	12	33	1	2	4	1	2	7	1	3	9	6	11	32	0	1	3	0	1	6	0	2	8	0.029274	0.010328	0.008359	0	0.000939	0.000784
0	9	0	0	1	0	0	2	59	0	5.3	182	363	724	83	298	1137	304	1,091	4,161	15	28	57	3	4	5	4	7	10	5	8	12	14	27	56	2	3	4	3	6	9	4	7	11	0.046086	0.024755	0.013457	0.006584	0.002751	0.000961
0	4	0	0	0	0	0	0	21	1	2.8	184	364	731	106	489	1500	388	1,790	5,490	5	22	70	1	2	5	1	3	9	1	4	16	4	21	69	0	1	4	0	2	8	0	3	15	0.01031	0.011734	0.012568	0	0.000559	0.000729
0	9	0	0	0	0	0	0	30	1	4.1	183	363	730	6	19	108	22	70	395	1	1	2	1	1	1	1	1	1	1	1	1	0	0	1	0	0	0	0	0	0	0	0	0	0	0	0.00253	0	0	0
0	9	0	1	0	0	0	1	36	0	3.6	182	362	729	62	277	1074	227	1,014	3,931	3	6	31	1	1	2	1	1	5	1	1	9	2	5	30	0	0	1	0	0	4	0	0	8	0.008814	0.004932	0.007632	0	0	0.000254
0	7	3	2	3	0	0	1	37	1	3.6	182	362	728	67	229	851	245	838	3,115	6	10	22	1	1	1	1	2	2	3	5	8	5	9	21	0	0	0	0	1	1	2	4	7	0.02039	0.010738	0.006742	0	0	0
0	7	3	0	1	0	0	2	65	0	0.1	182	365	732	63	234	760	231	856	2,782	8	20	45	2	3	4	2	4	6	3	5	10	7	19	44	1	2	3	1	3	5	2	4	9	0.030358	0.022185	0.015818	0.004337	0.002335	0.001079
0	7	0	0	0	0	0	0	49	0	1.8	181	364	731	96	318	1216	351	1,164	4,451	4	13	41	1	1	3	2	2	4	3	5	12	3	12	40	0	0	2	1	1	3	2	4	11	0.008538	0.01031	0.008988	0	0	0.000449
0	7	0	0	0	1	0	0	45	0	1.9	184	367	731	83	260	950	304	952	3,477	5	13	28	2	3	4	3	5	6	3	5	7	4	12	27	1	2	3	2	4	5	2	4	6	0.013167	0.01261	0.007765	0.003292	0.002102	0.000863
0	0	0	0	0	0	0	0	77	1	0.3	185	368	734	108	348	1210	395	1,274	4,429	2	8	39	1	1	2	1	1	3	1	2	9	1	7	38	0	0	1	0	0	2	0	1	8	0.00253	0.005496	0.008581	0	0	0.000226
0	9	0	1	0	0	0	1	36	0	5	185	368	736	44	166	710	161	608	2,599	3	3	15	1	1	1	1	1	1	1	1	4	2	2	14	0	0	0	0	0	0	0	0	3	0.012419	0.003292	0.005388	0	0	0
0	9	3	0	0	1	0	0	28	0	6.1	184	367	735	44	253	997	161	926	3,649	9	12	17	2	2	2	2	2	3	3	4	5	8	11	16	1	1	1	1	1	2	2	3	4	0.049677	0.011879	0.004385	0.00621	0.00108	0.000274
0	7	3	2	0	0	0	1	28	0	1.8	183	366	734	50	131	380	183	479	1,391	2	4	10	1	2	2	1	2	3	1	2	4	1	3	9	0	1	1	0	1	2	0	1	3	0.005464	0.006257	0.006471	0	0.002086	0.000719
0	8	3	2	3	1	0	1	36	1	0.3	182	365	733	40	177	667	146	648	2,441	3	12	30	1	3	3	1	3	4	1	3	6	2	11	29	0	2	2	0	2	3	0	2	5	0.013661	0.01698	0.011879	0	0.003087	0.000819
0	9	1	0	0	0	0	0	30	1	4.7	184	367	732	53	156	749	194	571	2,741	2	7	30	1	1	1	1	2	4	2	4	8	1	6	29	0	0	0	0	1	3	1	3	7	0.005155	0.010509	0.010579	0	0	0
0	10	0	0	0	0	0	0	37	0	2.2	183	366	731	4	50	624	15	183	2,284	2	3	22	1	1	1	1	1	3	1	2	6	1	2	21	0	0	0	0	0	2	0	1	5	0.068306	0.010929	0.009195	0	0	0
0	10	1	1	3	0	0	4	34	1		182	368	734	15	165	590	55	604	2,159	5	11	15	1	1	1	1	1	2	1	2	3	4	10	14	0	0	0	0	0	1	0	1	2	0.07286	0.016559	0.006483	0	0	0
0	0	0	1	0	1	0	1	65	0	1.6	181	367	733	94	356	1268	344	1,303	4,641	7	13	59	1	1	3	1	1	3	2	4	15	6	12	58	0	0	2	0	0	2	1	3	14	0.01744	0.00921	0.012498	0	0	0.000431
0	0	0	2	5	0	0	1	33	0		180	366	732	60	205	823	220	750	3,012	9	19	38	2	4	4	2	4	5	2	4	10	8	18	37	1	3	3	1	3	4	1	3	9	0.03643	0.02399	0.012283	0.004554	0.003998	0.000996
0	1	0	2	5	1	0	1	82	0	2.9	179	365	731	84	264	829	307	966	3,034	5	20	63	1	2	5	1	4	10	1	6	13	4	19	62	0	1	4	0	3	9	0	5	12	0.013011	0.019664	0.020434	0	0.001035	0.001318
0	7	0	0	0	0	0	0	43	0	3.5	178	364	730	123	379	1147	450	1,387	4,198	3	14	39	1	2	3	1	3	5	1	3	8	2	13	38	0	1	2	0	2	4	0	2	7	0.004443	0.009372	0.009052	0	0.000721	0.000476
0	7	0	0	0	0	0	0	47	0	2.9	177	363	729	107	378	1412	392	1,383	5,168	9	31	60	1	3	4	1	5	8	2	8	14	8	30	59	0	2	3	0	4	7	1	7	13	0.020428	0.021684	0.011417	0	0.001446	0.000581
0	0	0	1	0	0	0	1	56	0	2.7	176	362	728	33	122	505	121	447	1,848	16	25	35	3	3	4	4	6	8	6	11	15	15	24	34	2	2	3	3	5	7	5	10	14	0.124193	0.053749	0.018395	0.016559	0.004479	0.001623
0	3	0	1	0	0	0	1	46	1	2.5	183	361	731	139	421	1210	509	1,541	4,429	7	25	53	1	4	5	1	5	7	1	8	15	6	24	52	0	3	4	0	4	6	0	7	14	0.011794	0.015576	0.011742	0	0.001947	0.000903
0	10	3	2	0	0	0	1	23	0	1.3	182	360	730	37	71	225	135	260	824	31	31	51	5	5	6	6	6	7	9	9	13	30	30	50	4	4	5	5	5	6	8	8	12	0.221533	0.115447	0.060716	0.029538	0.015393	0.006072
0	3	1	0	0	0	0	0	67	1	1.9	181	359	729	61	144	512	223	527	1,874	1	5	13	1	2	3	1	3	4	1	3	5	0	4	12	0	1	2	0	2	3	0	2	4	0	0.00759	0.006404	0	0.001897	0.001067
0	7	0	0	4	0	1	0	31	0	3.6	181	365	736	34	152	679	124	556	2,485	12	12	27	2	2	3	2	2	4	3	3	6	11	11	26	1	1	2	1	1	3	2	2	5	0.088396	0.019773	0.010462	0.008036	0.001798	0.000805
0	0	0	0	0	0	0	0	43	0	2.9	180	364	735	150	490	1360	549	1,793	4,978	2	8	30	1	1	1	1	1	3	1	1	5	1	7	29	0	0	0	0	0	2	0	0	4	0.001821	0.003903	0.005826	0	0	0
0	10	0	2	5	0	1	5	33	1	5.4	179	363	734	96	324	1228	351	1,186	4,494	6	20	33	2	2	4	2	3	6	3	4	8	5	19	32	1	1	3	1	2	5	2	3	7	0.01423	0.016022	0.00712	0.002846	0.000843	0.000667
0	7	0	1	0	1	0	1	41	0	3.5	178	362	733	101	395	1473	370	1,446	5,391	3	12	50	1	2	2	1	2	5	1	3	10	2	11	49	0	1	1	0	1	4	0	2	9	0.00541	0.007609	0.009089	0	0.000692	0.000185
0	9	3	1	0	0	0	1	44	0	3.4	179	362	732	87	166	657	318	608	2,405	2	9	53	1	2	6	1	2	7	1	2	11	1	8	52	0	1	5	0	1	6	0	1	10	0.003141	0.013167	0.021625	0	0.001646	0.002079
0	0	0	0	0	0	0	0	65	0	4.4	180	365	738	50	225	725	183	824	2,654	14	22	46	1	1	3	2	2	6	4	4	11	13	21	45	0	0	2	1	1	5	3	3	10	0.071038	0.025501	0.016959	0	0	0.000754
0	0	0	0	3	0	0	2	62	0	1.6	179	364	737	101	307	1263	370	1,124	4,623	11	16	59	2	2	3	2	2	5	6	7	19	10	15	58	1	1	2	1	1	4	5	6	18	0.027052	0.01335	0.012547	0.002705	0.00089	0.000433
0	99	3	2	0	0	0	1	75	1	0.1	178	363	736	40	164	691	146	600	2,529	8	17	29	1	1	1	1	1	1	2	2	3	7	16	28	0	0	0	0	0	0	1	1	2	0.047814	0.026656	0.011071	0	0	0
0	10	3	2	0	0	0	1	30	0	1.3	177	362	735	37	71	225	135	260	824	31	31	51	4	4	5	5	5	6	8	8	13	30	30	50	3	3	4	4	4	5	7	7	12	0.221533	0.115447	0.060716	0.022153	0.011545	0.004857
0	3	0	0	0	0	0	0	50	1	3.7	178	363	736	65	262	1094	238	959	4,004	3	9	46	1	1	3	1	1	6	1	5	13	2	8	45	0	0	2	0	0	5	0	4	12	0.008407	0.008343	0.011239	0	0	0.000499
0	0	0	0	0	0	0	0	32	0	0.3	177	362	735	58	172	527	212	630	1,929	12	15	31	1	1	1	3	3	4	5	5	10	11	14	30	0	0	0	2	2	3	4	4	9	0.051818	0.022239	0.015554	0	0	0
0	3	0	0	0	0	0	0	28	1	2.4	176	362	741	30	162	1083	110	593	3,964	5	6	22	1	1	3	1	1	4	1	2	11	4	5	21	0	0	2	0	0	3	0	1	10	0.03643	0.008433	0.005298	0	0	0.000505
0	0	0	1	1	0	0	0	30	1	3.1	175	361	740	117	387	1446	428	1,416	5,292	2	15	61	1	1	3	1	1	7	1	4	13	1	14	60	0	0	2	0	0	6	0	3	12	0.002335	0.009884	0.011337	0	0	0.000378
0	10	0	2	0	1	0	1	43	1	1.1	177	360	739	62	205	673	227	750	2,463	7	13	45	1	1	3	2	2	7	3	3	10	6	12	44	0	0	2	1	1	6	2	2	9	0.026441	0.015994	0.017863	0	0	0.000812
0	1	0	2	0	0	0	1	79	0	6.1	176	359	738	59	235	1034	216	860	3,784	9	12	16	1	1	1	1	1	1	2	3	3	8	11	15	0	0	0	0	0	0	1	2	2	0.037047	0.012789	0.003964	0	0	0
0	11	0	0	0	0	0	0	24	1	1.1	175	358	737	25	178	924	92	651	3,382	7	21	31	1	1	1	1	3	3	1	4	5	6	20	30	0	0	0	0	2	2	0	3	4	0.065574	0.030699	0.008871	0	0	0
0	3	0	0	0	0	0	0	48	1	3.2	176	360	736	77	306	891	282	1,120	3,261	5	23	69	1	4	6	1	5	9	1	7	16	4	22	68	0	3	5	0	4	8	0	6	15	0.014193	0.019644	0.020852	0	0.002679	0.001533
0	7	3	0	0	0	0	0	43	0		177	360	740	77	248	654	282	908	2,394	5	10	23	1	2	3	2	3	4	3	6	10	4	9	22	0	1	2	1	2	3	2	5	9	0.014193	0.009915	0.009191	0	0.001102	0.000836
0	10	0	1	0	0	0	1	27	0	2.5	176	359	739	109	218	770	399	798	2,818	8	12	32	2	2	4	3	4	7	4	5	10	7	11	31	1	1	3	2	3	6	3	4	9	0.017546	0.013787	0.011	0.002507	0.001253	0.001065
0	7	3	2	0	0	0	1	21	1	0.1	175	358	738	45	182	723	165	666	2,646	9	21	48	1	1	1	2	2	3	3	6	13	8	20	47	0	0	0	1	1	2	2	5	12	0.048573	0.030025	0.017761	0	0	0
0	7	0	0	1	0	0	4	33	0	3.3	174	357	737	61	199	860	223	728	3,148	2	20	47	1	1	3	1	1	4	1	2	6	1	19	46	0	0	2	0	0	3	0	1	5	0.004479	0.026087	0.014614	0	0	0.000635
0	7	0	0	4	1	0	3	38	0	4.3	173	356	736	102	230	605	373	842	2,214	2	2	12	1	1	3	1	1	5	1	1	5	1	1	11	0	0	2	0	0	4	0	0	4	0.002679	0.001188	0.004968	0	0	0.000903
0	7	0	0	0	1	0	0	23	0	1.3	172	355	735	46	108	524	168	395	1,918	1	2	25	1	1	3	1	1	4	1	1	6	0	1	24	0	0	2	0	0	3	0	0	5	0	0.00253	0.012514	0	0	0.001043
0	10	0	0	0	0	0	0	30	0	0.1	175	354	738	121	327	1112	443	1,197	4,070	7	27	63	1	1	5	1	2	9	3	6	14	6	26	62	0	0	4	0	1	8	2	5	13	0.013548	0.021724	0.015234	0	0	0.000983
0	9	0	1	0	0	0	1	55	0	3	174	353	737	92	298	959	337	1,091	3,510	2	6	28	1	2	3	1	2	3	1	2	8	1	5	27	0	1	2	0	1	2	0	1	7	0.00297	0.004584	0.007692	0	0.000917	0.00057
0	11	3	2	0	0	0	1	22	1	4.3	173	352	736	51	203	1052	187	743	3,850	1	2	17	1	1	2	1	1	3	1	1	4	0	1	16	0	0	1	0	0	2	0	0	3	0	0.001346	0.004155	0	0	0.00026
0	4	0	0	0	0	0	0	17	0	2.8	172	351	735	99	328	881	362	1,200	3,224	11	46	76	4	5	6	4	7	9	4	11	16	10	45	75	3	4	5	3	6	8	3	10	15	0.027598	0.037485	0.02326	0.00828	0.003332	0.001551
0	9	0	1	3	0	0	1	58	0	3.7	171	350	734	96	310	914	351	1,135	3,345	11	42	75	4	5	5	4	7	8	5	10	15	10	41	74	3	4	4	3	6	7	4	9	14	0.028461	0.036136	0.022121	0.008538	0.003525	0.001196
0	10	0	0	0	0	0	0	32	0	2.7	174	350	733	108	316	880	395	1,157	3,221	3	13	18	1	1	2	1	1	3	2	2	5	2	12	17	0	0	1	0	0	2	1	1	4	0.00506	0.010376	0.005278	0	0	0.00031
0	7	0	0	0	0	0	0	29	0	3	173	349	732	90	322	773	329	1,179	2,829	3	6	14	2	3	3	2	3	4	2	3	6	2	5	13	1	2	2	1	2	3	1	2	5	0.006072	0.004243	0.004595	0.003036	0.001697	0.000707
0	9	0	0	1	0	0	5	43	0	4.7	172	348	731	108	279	580	395	1,021	2,123	11	20	29	2	2	2	2	2	3	5	5	8	10	19	28	1	1	1	1	1	2	4	4	7	0.025299	0.018607	0.01319	0.00253	0.000979	0.000471
0	0	0	2	0	0	0	1	60	0	3.2	171	347	730	91	284	656	333	1,039	2,401	10	19	28	2	2	2	2	2	3	5	5	8	9	18	27	1	1	1	1	1	2	4	4	7	0.027022	0.017317	0.011246	0.003002	0.000962	0.000417
0	9	3	2	0	0	1	1	49	0	2.2	173	350	732	74	280	749	271	1,025	2,741	2	5	9	1	1	1	1	1	1	1	2	3	1	4	8	0	0	0	0	0	0	0	1	2	0.003692	0.003903	0.002918	0	0	0
0	0	0	0	0	0	0	0	20	0		172	349	731	90	300	1043	329	1,098	3,817	1	3	13	1	1	1	1	1	1	1	2	3	0	2	12	0	0	0	0	0	0	0	1	2	0	0.001821	0.003144	0	0	0
0	1	0	2	0	0	0	1	56	0	2.3	171	348	730	99	392	1184	362	1,435	4,333	5	7	15	2	2	3	2	2	3	2	3	6	4	6	14	1	1	2	1	1	2	1	2	5	0.011039	0.004182	0.003231	0.00276	0.000697	0.000462
0	7	3	1	0	0	0	1	31	1	5.3	170	347	729	74	258	738	271	944	2,701	1	2	12	1	1	1	1	1	2	1	1	3	0	1	11	0	0	0	0	0	1	0	0	2	0	0.001059	0.004072	0	0	0
0	11	0	0	0	0	0	0	46	1		175	351	732	78	299	950	285	1,094	3,477	2	14	46	1	2	4	1	3	5	1	4	8	1	13	45	0	1	3	0	2	4	0	3	7	0.003503	0.011879	0.012942	0	0.000914	0.000863
0	7	1	0	1	0	0	0	48	0	1.7	174	350	731	36	122	556	132	447	2,035	3	7	20	1	1	2	1	2	3	1	2	4	2	6	19	0	0	1	0	1	2	0	1	3	0.015179	0.013437	0.009337	0	0	0.000491
0	7	0	0	0	0	0	0	50	0	0.6	173	349	730	42	165	453	154	604	1,658	1	17	31	1	1	2	1	4	5	1	6	7	0	16	30	0	0	1	0	3	4	0	5	6	0	0.026494	0.018094	0	0	0.000603
0	7	3	0	0	0	0	0	36	1	2.7	176	349	739	35	117	528	128	428	1,932	16	25	35	2	3	4	3	5	8	5	10	14	15	24	34	1	2	3	2	4	7	4	9	13	0.117096	0.056046	0.017594	0.007806	0.00467	0.001552
0	7	0	0	0	1	0	0	44	0	2.2	175	348	738	56	225	787	205	824	2,880	12	19	39	2	3	3	2	3	5	2	3	8	11	18	38	1	2	2	1	2	4	1	2	7	0.053669	0.021858	0.013193	0.004879	0.002429	0.000694
0	0	0	0	0	0	0	3	64	1	3.5	175	348	741	71	220	628	260	805	2,298	2	3	9	1	1	1	1	1	2	1	1	2	1	2	8	0	0	0	0	0	1	0	0	1	0.003848	0.002484	0.003481	0	0	0
0	0	0	0	1	0	1	0	57	0	2.3	174	347	740	89	256	900	326	937	3,294	1	6	17	1	1	2	1	1	5	1	1	5	0	5	16	0	0	1	0	0	4	0	0	4	0	0.005336	0.004857	0	0	0.000304
0	10	0	2	3	0	1	1	56	0	3	173	346	739	37	151	594	135	553	2,174	4	13	27	1	1	2	1	1	3	1	2	7	3	12	26	0	0	1	0	0	2	0	1	6	0.022153	0.021713	0.011959	0	0	0.00046
0	0	0	0	1	1	0	5	56	0	1.8	174	350	741	88	225	722	322	824	2,643	6	13	20	1	1	2	2	2	3	2	2	3	5	12	19	0	0	1	1	1	2	1	1	2	0.015524	0.014572	0.00719	0	0	0.000378
0	11	3	1	0	0	0	1	25	1	5.2	173	349	740	64	360	1235	234	1,318	4,520	7	15	37	1	1	4	1	1	6	2	3	10	6	14	36	0	0	3	0	0	5	1	2	9	0.025615	0.010625	0.007964	0	0	0.000664
0	4	1	2	0	0	1	1	17	0	2.9	176	349	739	27	173	979	99	633	3,583	1	6	55	1	1	3	1	1	5	1	1	12	0	5	54	0	0	2	0	0	4	0	0	11	0	0.007897	0.015071	0	0	0.000558
0	7	0	0	0	0	0	0	42	0	3.6	175	348	738	113	335	980	414	1,226	3,587	2	11	32	1	2	4	1	3	6	1	3	8	1	10	31	0	1	3	0	2	5	0	2	7	0.002418	0.008156	0.008643	0	0.000816	0.000836
0	7	3	0	0	0	0	0	33	0	3.2	174	347	737	84	255	803	307	933	2,939	5	33	70	1	3	3	1	3	5	1	7	10	4	32	69	0	2	2	0	2	4	0	6	9	0.013011	0.034287	0.023478	0	0.002143	0.000681
0	10	0	0	0	0	0	0	47	0	1.4	173	346	736	118	327	1283	432	1,197	4,696	11	16	53	1	1	2	1	1	3	5	6	14	10	15	52	0	0	1	0	0	2	4	5	13	0.023155	0.012533	0.011074	0	0	0.000213
0	7	3	0	0	1	0	0	26	1	5.2	174	349	744	70	288	649	256	1,054	2,375	4	7	10	2	2	2	2	3	4	2	3	4	3	6	9	1	1	1	1	2	3	1	2	3	0.01171	0.005692	0.003789	0.003903	0.000949	0.000421
0	7	1	0	0	0	0	0	35	1	1	173	348	743	83	244	792	304	893	2,899	6	11	25	1	1	1	1	1	4	1	1	6	5	10	24	0	0	0	0	0	3	0	0	5	0.016459	0.011198	0.00828	0	0	0
0	7	0	2	3	0	0	1	26	0	4.4	174	349	746	101	353	998	370	1,292	3,653	2	3	8	1	1	1	1	1	3	1	1	3	1	2	7	0	0	0	0	0	2	0	0	2	0.002705	0.001548	0.001916	0	0	0
0	7	0	2	0	0	0	1	41	0	3.4	173	348	745	147	469	1372	538	1,717	5,022	1	13	47	1	1	1	1	2	5	1	5	13	0	12	46	0	0	0	0	1	4	0	4	12	0	0.006991	0.009161	0	0	0
0	11	0	1	0	0	0	1	31	1	3.8	172	347	744	97	309	910	355	1,131	3,331	13	44	76	2	2	3	2	4	5	3	7	12	12	43	75	1	1	2	1	3	4	2	6	11	0.033801	0.038021	0.022518	0.002817	0.000884	0.0006
0	9	0	1	0	0	0	1	22	1	2.8	171	346	743	77	287	1240	282	1,050	4,538	6	10	41	1	1	1	1	1	2	1	1	5	5	9	40	0	0	0	0	0	1	0	0	4	0.017742	0.008568	0.008814	0	0	0
0	1	0	0	0	0	0	0	59	0	4.5	174	345	745	68	224	822	249	820	3,009	5	6	31	2	2	3	2	2	6	2	3	10	4	5	30	1	1	2	1	1	5	1	2	9	0.016072	0.006099	0.009972	0.004018	0.00122	0.000665
0	0	0	0	0	0	0	0			1.3	173	344	744	37	71	225	135	260	824	31	31	51	3	3	4	4	4	6	8	8	13	30	30	50	2	2	3	3	3	5	7	7	12	0.221533	0.115447	0.060716	0.014769	0.007696	0.003643
0	4	3	0	1	0	1	0	21	1	4.7	172	343	743	87	279	966	318	1,021	3,536	2	4	29	1	1	2	1	2	3	1	2	7	1	3	28	0	0	1	0	1	2	0	1	6	0.003141	0.002938	0.00792	0	0	0.000283
0	7	0	2	0	0	0	1	59	0	4.3	172	344	746	115	360	1034	421	1,318	3,784	2	2	12	1	1	2	1	1	2	1	1	3	1	1	11	0	0	1	0	0	1	0	0	2	0.002376	0.000759	0.002907	0	0	0.000264
0	4	0	0	0	0	0	0	54	0	2.5	171	343	745	86	264	913	315	966	3,342	1	3	13	1	2	3	1	2	3	1	2	3	0	2	12	0	1	2	0	1	2	0	1	2	0	0.00207	0.003591	0	0.001035	0.000599
0	7	0	0	0	0	0	0	18	0	5.5	170	342	744	107	324	1146	392	1,186	4,194	1	3	23	1	1	2	1	1	5	1	1	9	0	2	22	0	0	1	0	0	4	0	0	8	0	0.001687	0.005245	0	0	0.000238
0	0	0	0	0	0	0	0	35	0	2.8	169	341	743	146	352	1116	534	1,288	4,085	8	15	36	1	2	4	1	3	7	2	4	9	7	14	35	0	1	3	0	2	6	1	3	8	0.0131	0.010867	0.008569	0	0.000776	0.000734
0	11	0	0	1	0	0	3	58	0	3.2	168	340	742	72	258	1073	264	944	3,927	4	10	50	2	2	3	2	2	3	3	4	8	3	9	49	1	1	2	1	1	2	2	3	7	0.011384	0.009531	0.012477	0.003795	0.001059	0.000509
0	11	0	2	0	0	0	1	35	1	0.1	167	339	741	54	245	828	198	897	3,030	9	13	30	1	2	2	1	2	3	2	3	7	8	12	29	0	1	1	0	1	2	1	2	6	0.040478	0.013382	0.009569	0	0.001115	0.00033
0	7	0	0	1	0	0	0	34	1	3.6	166	338	740	109	382	1188	399	1,398	4,348	7	16	48	2	2	4	2	2	4	4	4	15	6	15	47	1	1	3	1	1	3	3	3	14	0.01504	0.010729	0.010809	0.002507	0.000715	0.00069
0	0	3	2	0	0	0	1	22	0	3.5	165	337	739	12	48	213	44	176	780	2	2	6	2	2	2	2	2	2	2	2	3	1	1	5	1	1	1	1	1	1	1	1	2	0.022769	0.005692	0.006414	0.022769	0.005692	0.001283
0	1	0	0	5	0	0	0	48	0	3.5	164	338	736	130	457	1068	476	1,673	3,909	4	36	65	2	4	4	2	8	10	2	10	17	3	35	64	1	3	3	1	7	9	1	9	16	0.006305	0.020925	0.016373	0.002102	0.001794	0.000767
0	0	0	1	0	0	0	1	77	1	2.7	163	337	735	127	389	1554	465	1,424	5,688	11	24	65	2	3	5	3	5	7	4	6	8	10	23	64	1	2	4	2	4	6	3	5	7	0.021514	0.016155	0.011252	0.002151	0.001405	0.000703
0	0	0	0	0	0	0	0	55	0		162	336	734	68	202	835	249	739	3,056	3	5	41	1	1	4	2	2	8	2	2	10	2	4	40	0	0	3	1	1	7	1	1	9	0.008036	0.00541	0.013089	0	0	0.000982
0	3	0	0	0	0	0	0	66	1	3.7	167	339	738	28	109	320	102	399	1,171	2	5	7	1	1	1	1	1	1	1	1	1	1	4	6	0	0	0	0	0	0	0	0	0	0.009758	0.010027	0.005123	0	0	0
0	4	3	1	0	0	0	1	23	1	3.4	166	338	737	67	225	667	245	824	2,441	1	9	25	1	1	2	1	2	4	1	5	7	0	8	24	0	0	1	0	1	3	0	4	6	0	0.009715	0.009831	0	0	0.00041
0	7	3	1	0	0	0	1	27	0	2.7	165	337	736	119	395	1644	436	1,446	6,017	1	8	25	1	1	2	1	1	2	1	3	5	0	7	24	0	0	1	0	0	1	0	2	4	0	0.004842	0.003989	0	0	0.000166
0	3	0	0	0	0	0	0	44	1	4	167	339	736	76	188	879	278	688	3,217	8	11	42	1	1	1	1	1	5	3	4	12	7	10	41	0	0	0	0	0	4	2	3	11	0.025165	0.014533	0.012744	0	0	0
0	9	0	2	0	0	1	1	46	0		166	338	735	18	76	248	66	278	908	2	3	11	1	1	1	1	1	1	1	1	3	1	2	10	0	0	0	0	0	0	0	0	2	0.015179	0.00719	0.011017	0	0	0
0	0	0	0	5	0	0	0	78	0	3.4	168	340	736	163	486	1203	597	1,779	4,403	11	25	52	3	4	5	3	5	7	4	7	19	10	24	51	2	3	4	2	4	6	3	6	18	0.016762	0.013493	0.011583	0.003352	0.001687	0.000908
0	1	3	2	0	0	1	1	64	0		167	339	735	67	288	1149	245	1,054	4,205	4	9	22	1	1	1	1	2	2	2	5	9	3	8	21	0	0	0	0	1	1	1	4	8	0.012234	0.00759	0.004994	0	0	0
0	9	3	1	0	0	0	5	55	0	1.5	166	338	734	72	265	752	264	970	2,752	3	9	28	2	3	4	2	4	7	2	4	12	2	8	27	1	2	3	1	3	6	1	3	11	0.00759	0.008248	0.00981	0.003795	0.002062	0.00109
0	7	0	0	0	0	0	0	44	0	3	172	343	735	44	148	554	161	542	2,028	7	9	20	1	1	2	2	2	3	3	4	7	6	8	19	0	0	1	1	1	2	2	3	6	0.037258	0.014769	0.00937	0	0	0.000493
0	0	0	1	0	1	0	1	24	0	3	171	342	734	109	380	1122	399	1,391	4,107	1	5	17	1	1	3	1	1	3	1	1	5	0	4	16	0	0	2	0	0	2	0	0	4	0	0.002876	0.003896	0	0	0.000487
0	9	3	0	3	0	0	4	38	0	1.6	170	341	733	77	271	826	282	992	3,023	3	7	20	1	1	3	1	1	4	3	5	10	2	6	19	0	0	2	0	0	3	2	4	9	0.007097	0.006049	0.006285	0	0	0.000662
0	0	0	0	0	0	1	2	34	0	3	169	340	732	49	201	935	179	736	3,422	1	9	46	1	2	4	1	3	7	1	5	14	0	8	45	0	1	3	0	2	6	0	4	13	0	0.010875	0.01315	0	0.001359	0.000877
0	7	0	1	0	1	0	1	53	0	2.6	168	339	731	118	270	741	432	988	2,712	4	15	35	1	1	1	1	2	4	1	3	8	3	14	34	0	0	0	0	1	3	0	2	7	0.006946	0.014167	0.012537	0	0	0
0	3	0	2	0	0	0	1	27	1	5.4	169	340	730	81	275	1065	296	1,007	3,898	1	13	29	1	3	3	1	4	7	1	4	8	0	12	28	0	2	2	0	3	6	0	3	7	0	0.011923	0.007183	0	0.001987	0.000513
0	9	0	0	0	0	0	0	30	0	3.6	168	339	729	34	152	679	124	556	2,485	12	12	27	1	1	2	1	1	3	2	2	4	11	11	26	0	0	1	0	0	2	1	1	3	0.088396	0.019773	0.010462	0	0	0.000402
0	10	0	0	0	0	0	0	27	0		167	338	728	85	203	967	311	743	3,539	1	3	9	1	1	1	1	1	1	1	1	2	0	2	8	0	0	0	0	0	0	0	0	1	0	0.002692	0.00226	0	0	0
0	7	0	0	0	0	0	0	25	0	3.8	169	340	736	43	89	347	157	326	1,270	1	1	13	1	1	1	1	1	3	1	1	3	0	0	12	0	0	0	0	0	2	0	0	2	0	0	0.009449	0	0	0
0	9	0	0	0	0	0	0	52	1	4.5	168	339	735	153	439	1238	560	1,607	4,531	10	28	51	2	3	4	2	5	8	2	8	18	9	27	50	1	2	3	1	4	7	1	7	17	0.016072	0.016804	0.011035	0.001786	0.001245	0.000662
0	3	0	1	0	0	0	3	44	1	2.3	169	340	735	71	285	942	260	1,043	3,448	1	10	27	1	2	2	1	2	4	1	3	12	0	9	26	0	1	1	0	1	3	0	2	11	0	0.008628	0.007541	0	0.000959	0.00029
0	9	3	0	0	1	0	5	54	0	2.5	169	341	737	66	349	1347	242	1,277	4,930	2	9	34	1	1	2	1	1	4	1	4	11	1	8	33	0	0	1	0	0	3	0	3	10	0.00414	0.006263	0.006694	0	0	0.000203
0	0	0	0	0	0	0	0	40	0	4.9	167	339	735	101	318	1118	370	1,164	4,092	16	29	66	3	4	5	4	6	9	5	7	16	15	28	65	2	3	4	3	5	8	4	6	15	0.040578	0.024057	0.015885	0.00541	0.002578	0.000978
0	0	0	0	0	0	1	0	44	0	2.7	166	338	734	35	146	735	128	534	2,690	6	12	31	2	3	3	2	3	5	2	4	9	5	11	30	1	2	2	1	2	4	1	3	8	0.039032	0.020585	0.011152	0.007806	0.003743	0.000743
0	11	3	2	0	0	0	1	41	0	0.7	168	337	736	32	89	506	117	326	1,852	4	6	20	2	2	2	2	2	2	3	3	5	3	5	19	1	1	1	1	1	1	2	2	4	0.025615	0.01535	0.010259	0.008538	0.00307	0.00054
0	9	0	2	0	1	0	1	42	1		167	344	734	120	370	1044	439	1,354	3,821	5	14	53	1	2	2	1	2	5	2	3	11	4	13	52	0	1	1	0	1	4	1	2	10	0.009107	0.0096	0.013609	0	0.000738	0.000262
0	0	0	0	3	1	0	5	46	0	0.4	166	343	733	33	205	826	121	750	3,023	5	16	42	1	1	2	1	1	4	1	5	11	4	15	41	0	0	1	0	0	3	0	4	10	0.033118	0.019992	0.013562	0	0	0.000331
0	7	3	0	3	0	0	0	39	0	3.1	166	345	738	95	307	934	348	1,124	3,418	16	42	75	1	2	3	2	4	5	3	7	12	15	41	74	0	1	2	1	3	4	2	6	11	0.043141	0.036489	0.021647	0	0.00089	0.000585
0	0	0	2	0	0	0	1	77	0	4	170	346	738	65	213	821	238	780	3,005	6	11	19	1	1	2	2	2	3	2	4	5	5	10	18	0	0	1	1	1	2	1	3	4	0.021017	0.012827	0.00599	0	0	0.000333
0	0	0	0	0	0	0	5	72	0	2.8	169	345	737	120	456	1501	439	1,669	5,494	5	21	67	2	3	7	2	4	8	2	4	11	4	20	66	1	2	6	1	3	7	1	3	10	0.009107	0.011984	0.012014	0.002277	0.001198	0.001092
0	3	0	0	0	0	0	0	44	1	1.4	168	344	736	71	254	715	260	930	2,617	2	10	27	1	2	4	1	3	7	1	3	11	1	9	26	0	1	3	0	2	6	0	2	10	0.003848	0.009681	0.009935	0	0.001076	0.001146
0	7	0	1	0	0	1	1	30	0	0.5	167	343	735	107	218	747	392	798	2,734	5	15	35	1	1	3	1	1	4	1	1	8	4	14	34	0	0	2	0	0	3	0	0	7	0.010214	0.017546	0.012436	0	0	0.000732
0	10	0	1	0	0	0	1	35	1	2.2	167	344	740	118	262	844	432	959	3,089	2	9	38	2	2	4	2	3	8	2	4	14	1	8	37	1	1	3	1	2	7	1	3	13	0.002315	0.008343	0.011978	0.002315	0.001043	0.000971
0	0	0	0	0	0	0	0	63	0	1.6	172	348	747	81	249	607	296	911	2,222	2	9	25	1	1	3	1	1	4	1	2	7	1	8	24	0	0	2	0	0	3	0	1	6	0.003373	0.008778	0.010803	0	0	0.0009
0	10	0	2	0	0	0	1	30	1	5.3	171	347	746	98	233	555	359	853	2,031	2	4	8	1	1	2	1	1	3	1	1	3	1	3	7	0	0	1	0	0	2	0	0	2	0.002788	0.003518	0.003446	0	0	0.000492
0	4	0	2	0	0	0	1	18	0	2.2	174	348	744	104	379	1135	381	1,387	4,154	1	3	10	1	1	2	1	1	4	1	1	5	0	2	9	0	0	1	0	0	3	0	0	4	0	0.001442	0.002167	0	0	0.000241
0	9	0	2	0	0	0	1	25	0	2.7	173	347	743	34	152	823	124	556	3,012	5	13	41	1	1	3	2	2	10	2	5	15	4	12	40	0	0	2	1	1	9	1	4	14	0.032144	0.02157	0.013279	0	0	0.000664
0	7	3	0	0	0	0	0	23	0	1.3	172	346	742	28	56	186	102	205	681	30	31	50	2	2	3	3	3	5	7	7	11	29	30	49	1	1	2	2	2	4	6	6	10	0.282982	0.14637	0.071978	0.009758	0.004879	0.002938
0	7	0	0	0	0	0	0	37	0		175	349	744	61	268	948	223	981	3,470	2	5	18	1	1	3	1	1	4	1	1	6	1	4	17	0	0	2	0	0	3	0	0	5	0.004479	0.004078	0.0049	0	0	0.000576
0	0	0	0	1	0	0	0	50	0		177	348	748	55	253	828	201	926	3,030	6	13	31	1	1	1	2	2	3	2	4	8	5	12	30	0	0	0	1	1	2	1	3	7	0.024839	0.012959	0.009899	0	0	0
0	7	0	2	0	0	0	1	48	0	3.6	176	347	747	61	212	777	223	776	2,844	3	17	36	1	1	1	1	1	4	1	2	7	2	16	35	0	0	0	0	0	3	0	1	6	0.008958	0.020621	0.012307	0	0	0
0	7	3	0	0	0	0	0	31	0	3.1	180	346	749	89	244	826	326	893	3,023	1	10	23	1	1	1	1	1	2	1	3	7	0	9	22	0	0	0	0	0	1	0	2	6	0	0.010078	0.007277	0	0	0
0	7	1	0	0	0	0	0	26	0	4	181	345	749	74	262	613	271	959	2,244	3	10	18	1	2	2	1	2	2	2	4	5	2	9	17	0	1	1	0	1	1	1	3	4	0.007384	0.009386	0.007577	0	0.001043	0.000446
0	10	0	2	0	0	0	1	46	1	1.3	184	344	748	47	135	509	172	494	1,863	6	8	35	1	1	1	1	1	2	2	2	6	5	7	34	0	0	0	0	0	1	1	1	5	0.029066	0.014167	0.018251	0	0	0
0	10	1	0	0	0	0	0	28	1	1.5	183	343	747	43	139	396	157	509	1,449	1	11	12	1	2	2	1	3	3	1	3	3	0	10	11	0	1	1	0	2	2	0	2	2	0	0.019656	0.00759	0	0.001966	0.00069
0	9	1	0	0	0	0	2	30	0		185	342	753	100	300	892	366	1,098	3,265	4	6	14	1	1	1	2	2	4	4	4	8	3	5	13	0	0	0	1	1	3	3	3	7	0.008197	0.004554	0.003982	0	0	0
0	7	1	0	0	0	0	2	45	0	3.2	184	341	752	56	162	476	205	593	1,742	2	4	7	1	1	1	2	2	2	2	3	3	1	3	6	0	0	0	1	1	1	1	2	2	0.004879	0.00506	0.003444	0	0	0
0	10	0	2	0	0	0	1	30	1	3.1	183	340	751	85	320	1107	311	1,171	4,052	1	5	12	1	1	1	1	2	2	1	3	4	0	4	11	0	0	0	0	1	1	0	2	3	0	0.003415	0.002715	0	0	0
0	7	3	0	0	0	0	0	48	0	1.7	182	339	750	43	130	549	157	476	2,009	1	5	10	1	1	2	1	1	2	1	1	3	0	4	9	0	0	1	0	0	1	0	0	2	0	0.008407	0.004479	0	0	0.000498
0	7	0	1	3	0	0	1	46	1		183	337	752	147	370	1038	538	1,354	3,799	2	4	9	1	1	1	1	1	1	1	1	2	1	3	8	0	0	0	0	0	0	0	0	1	0.001859	0.002215	0.002106	0	0	0
0	4	3	2	0	0	0	1	25	0		183	338	751	35	71	210	128	260	769	1	1	4	1	1	2	1	1	2	1	1	2	0	0	3	0	0	1	0	0	1	0	0	1	0	0	0.003903	0	0	0.001301
0	4	0	1	0	0	0	1	17	0	3	182	337	750	95	250	755	348	915	2,763	3	4	14	1	1	2	1	1	5	1	1	7	2	3	13	0	0	1	0	0	4	0	0	6	0.005752	0.003279	0.004705	0	0	0.000362
0	0	0	1	0	0	0	1	69	0	2.7	181	336	749	143	422	1186	523	1,545	4,341	3	6	18	1	1	2	1	1	3	1	1	4	2	5	17	0	0	1	0	0	2	0	0	3	0.003821	0.003237	0.003916	0	0	0.00023
0	9	0	2	0	0	0	1	34	0	4.7	188	335	748	95	348	1139	348	1,274	4,169	5	7	29	2	2	2	2	2	2	2	2	6	4	6	28	1	1	1	1	1	1	1	1	5	0.011504	0.004711	0.006717	0.002876	0.000785	0.00024
0	3	0	0	3	1	0	0	45	1	2.8	191	340	751	29	205	988	106	750	3,616	11	20	44	1	2	3	2	4	7	3	8	13	10	19	43	0	1	2	1	3	6	2	7	12	0.094215	0.025323	0.011891	0	0.001333	0.000553
0	10	3	0	0	0	0	0	24	0	3.6	190	339	750	86	215	763	315	787	2,793	4	9	38	1	2	3	1	2	4	2	4	9	3	8	37	0	1	2	0	1	3	1	3	8	0.009531	0.010166	0.013249	0	0.001271	0.000716
0	9	3	2	0	0	0	1	25	0	1.6	189	338	749	40	142	490	146	520	1,793	5	6	22	1	1	1	1	1	2	2	2	5	4	5	21	0	0	0	0	0	1	1	1	4	0.027322	0.009621	0.01171	0	0	0
0	1	0	0	1	0	0	0	53	1	3.5	188	337	748	96	319	901	351	1,168	3,298	3	10	39	1	1	5	1	1	5	1	1	10	2	9	38	0	0	4	0	0	4	0	0	9	0.005692	0.007709	0.011523	0	0	0.001213
0	7	0	0	0	0	0	0	76	1	2.2	187	336	747	55	251	1077	201	919	3,942	3	8	35	1	1	3	1	2	6	2	3	12	2	7	34	0	0	2	0	1	5	1	2	11	0.009935	0.00762	0.008625	0	0	0.000507
0	7	0	0	1	0	0	0	43	0	4.2	186	335	746	103	348	962	377	1,274	3,521	4	8	29	1	1	1	1	2	5	2	3	8	3	7	28	0	0	0	0	1	4	1	2	7	0.007958	0.005496	0.007952	0	0	0
0	0	3	1	0	0	0	1	29	0	1.8	185	334	745	101	359	1093	370	1,314	4,000	1	8	25	1	1	2	1	2	3	1	2	4	0	7	24	0	0	1	0	1	2	0	1	3	0	0.005327	0.005999	0	0	0.00025
0	0	0	0	1	0	0	0	69	0	3	184	333	744	156	407	935	571	1,490	3,422	6	17	26	1	2	2	1	3	3	1	5	8	5	16	25	0	1	1	0	2	2	0	4	7	0.008757	0.010741	0.007305	0	0.000671	0.000292
0	1	1	1	0	0	0	1	23	1	2.8	183	332	743	26	125	710	95	458	2,599	5	14	37	2	2	2	2	2	5	2	3	9	4	13	36	1	1	1	1	1	4	1	2	8	0.042034	0.028415	0.013854	0.010509	0.002186	0.000385
0	0	0	1	0	0	0	1	62	1	1.7	189	335	744	37	121	504	135	443	1,845	3	6	21	1	1	1	1	1	2	1	2	5	2	5	20	0	0	0	0	0	1	0	1	4	0.014769	0.01129	0.010842	0	0	0
0	11	0	1	5	0	0	1	68	0	5.1	188	334	743	48	168	747	176	615	2,734	8	14	17	1	3	3	1	3	3	2	4	4	7	13	16	0	2	2	0	2	2	1	3	3	0.039845	0.021142	0.005852	0	0.003253	0.000732
0	9	0	0	0	0	0	0	41	1	2.9	187	333	742	83	395	1487	304	1,446	5,442	8	22	61	1	1	5	1	2	8	2	3	14	7	21	60	0	0	4	0	1	7	1	2	13	0.023043	0.014526	0.011025	0	0	0.000735
0	0	0	1	0	0	0	1	45	0	5.6	186	332	741	64	282	950	234	1,032	3,477	9	10	23	3	3	4	3	3	4	3	3	5	8	9	22	2	2	3	2	2	3	2	2	4	0.034153	0.00872	0.006327	0.008538	0.001938	0.000863
0	7	3	0	0	0	0	0	23	0	3.4	185	331	740	83	341	1058	304	1,248	3,872	6	13	31	2	2	3	3	3	5	4	4	10	5	12	30	1	1	2	2	2	4	3	3	9	0.016459	0.009615	0.007747	0.003292	0.000801	0.000516
0	0	0	0	0	0	0	0	75	0	2.7	184	330	744	127	389	1554	465	1,424	5,688	11	24	65	1	2	4	2	3	5	3	5	10	10	23	64	0	1	3	1	2	4	2	4	9	0.021514	0.016155	0.011252	0	0.000702	0.000527
0	3	0	2	0	0	0	1	29	1	2.9	183	329	743	94	296	1134	344	1,083	4,150	7	19	57	2	2	5	2	3	9	4	7	16	6	18	56	1	1	4	1	2	8	3	6	15	0.01744	0.016615	0.013493	0.002907	0.000923	0.000964
0	8	0	0	0	0	0	0	40	0	4.5	182	333	742	74	234	825	271	856	3,020	5	6	31	1	1	3	1	1	5	1	2	8	4	5	30	0	0	2	0	0	4	0	1	7	0.014769	0.005838	0.009935	0	0	0.000662
0	3	3	0	4	0	0	0	34	1	0.1	181	332	741	14	39	217	51	143	794	1	2	7	1	1	2	1	1	2	1	1	3	0	1	6	0	0	1	0	0	1	0	0	2	0	0.007006	0.007555	0	0	0.001259
0	7	0	1	0	0	0	1	56	0	2.8	180	331	740	12	30	117	44	110	428	1	1	5	1	1	1	1	1	1	1	1	1	0	0	4	0	0	0	0	0	0	0	0	0	0	0	0.009341	0	0	0
0	11	3	1	0	0	1	1	30	1	4.9	179	334	750	42	176	569	154	644	2,083	5	7	11	1	1	1	2	3	3	2	3	4	4	6	10	0	0	0	1	2	2	1	2	3	0.026021	0.009314	0.004802	0	0	0
0	3	0	1	0	0	0	1	54	1	2.8	181	335	752	28	94	510	102	344	1,867	4	9	27	1	1	2	1	1	2	2	3	8	3	8	26	0	0	1	0	0	1	1	2	7	0.029274	0.023253	0.013929	0	0	0.000536
0	0	3	0	1	0	0	0	52	0	2.6	183	336	754	68	233	730	249	853	2,672	1	8	24	1	1	2	1	1	2	1	2	5	0	7	23	0	0	1	0	0	1	0	1	4	0	0.008208	0.008608	0	0	0.000374
0	9	3	0	0	0	0	0	40	0		182	335	753	103	353	1185	377	1,292	4,337	2	4	21	1	2	3	1	2	4	1	2	6	1	3	20	0	1	2	0	1	3	0	1	5	0.002653	0.002322	0.004611	0	0.000774	0.000461
0	0	0	0	0	0	0	0	55	0	2.7	181	339	751	48	147	591	176	538	2,163	18	24	36	2	3	4	5	7	10	6	8	13	17	23	35	1	2	3	4	6	9	5	7	12	0.096767	0.042749	0.016181	0.005692	0.003717	0.001387
0	4	3	2	0	0	0	1	22	0	1.3	184	343	759	18	58	305	66	212	1,116	6	11	47	1	1	3	1	1	5	1	2	11	5	10	46	0	0	2	0	0	4	0	1	10	0.075896	0.047108	0.041208	0	0	0.001792
0	7	0	0	0	0	0	0	56	0	4.7	187	350	760	52	215	731	190	787	2,675	11	21	49	1	2	4	1	4	9	1	5	11	10	20	48	0	1	3	0	3	8	0	4	10	0.052543	0.025416	0.017941	0	0.001271	0.001121
0	4	0	0	0	0	0	0	22	0	5.8	186	349	759	93	273	751	340	999	2,749	4	16	44	1	2	4	1	4	6	1	5	9	3	15	43	0	1	3	0	3	5	0	4	8	0.008814	0.015012	0.015644	0	0.001001	0.001091
0	0	0	2	0	0	0	1	34	0	2.3	185	348	758	77	244	840	282	893	3,074	2	4	9	1	1	1	1	1	1	1	1	1	1	3	8	0	0	0	0	0	0	0	0	0	0.003548	0.003359	0.002602	0	0	0
0	9	0	2	5	0	0	1	46	1	3.4	185	348	757	129	349	1045	472	1,277	3,825	7	13	35	1	3	3	1	3	5	1	3	5	6	12	34	0	2	2	0	2	4	0	2	4	0.012708	0.009395	0.00889	0	0.001566	0.000523
0	0	0	0	0	0	0	0	72	0	2.5	184	347	756	42	198	626	154	725	2,291	5	11	23	1	1	1	1	1	3	1	2	5	4	10	22	0	0	0	0	0	2	0	1	4	0.026021	0.013799	0.009602	0	0	0
0	3	0	1	0	0	0	1	29	1	2.5	186	354	756	92	281	763	337	1,028	2,793	8	14	40	1	3	4	1	3	6	3	6	13	7	13	39	0	2	3	0	2	5	2	5	12	0.020789	0.01264	0.013966	0	0.001945	0.001074
0	9	0	1	0	0	0	1	51	0	2.9	185	353	755	106	339	849	388	1,241	3,107	4	7	22	2	2	4	2	2	5	2	3	6	3	6	21	1	1	3	1	1	4	1	2	5	0.007733	0.004836	0.006758	0.002578	0.000806	0.000965
0	14	0	2	5	0	0	1	49	0	1	184	352	754	83	243	637	304	889	2,331	1	3	11	1	1	3	1	1	3	1	1	5	0	2	10	0	0	2	0	0	2	0	0	4	0	0.002249	0.004289	0	0	0.000858
0	0	1	0	1	0	0	0	30	0	2.9	186	355	758	81	312	951	296	1,142	3,481	6	12	34	1	1	3	1	1	4	4	4	10	5	11	33	0	0	2	0	0	3	3	3	9	0.016866	0.009633	0.009481	0	0	0.000575
0	9	3	2	0	0	0	1	43	0	2.3	184	353	756	125	347	1084	458	1,270	3,967	2	3	19	1	1	1	1	1	1	1	1	5	1	2	18	0	0	0	0	0	0	0	0	4	0.002186	0.001575	0.004537	0	0	0
0	9	3	2	0	0	0	1	17	1	3	183	352	755	81	278	672	296	1,017	2,460	1	13	22	1	1	1	1	2	3	1	4	6	0	12	21	0	0	0	0	1	2	0	3	5	0	0.011794	0.008538	0	0	0
0	4	3	1	0	0	0	1	22	1	2.9	182	351	754	61	233	921	223	853	3,371	6	12	40	1	2	3	1	2	6	2	3	12	5	11	39	0	1	2	0	1	5	1	2	11	0.022395	0.012899	0.01157	0	0.001173	0.000593
0	4	3	0	0	0	0	2	26	1	1.3	181	353	756	32	97	372	117	355	1,362	4	7	18	1	1	2	2	2	3	2	2	4	3	6	17	0	0	1	1	1	2	1	1	3	0.025615	0.0169	0.012486	0	0	0.000734
0	9	0	0	1	0	0	0	35	1	1.3	180	352	755	31	57	190	113	209	695	30	31	50	1	1	1	2	2	3	6	6	10	29	30	49	0	0	0	1	1	2	5	5	9	0.255597	0.143802	0.070463	0	0	0
0	1	0	1	3	0	0	1	54	0	3.4	179	351	754	50	253	765	183	926	2,800	1	12	27	1	2	2	1	2	3	1	2	4	0	11	26	0	1	1	0	1	2	0	1	3	0	0.011879	0.009286	0	0.00108	0.000357
0	7	0	0	0	0	1	0	23	1	1	185	353	758	39	150	575	143	549	2,105	1	2	9	1	1	2	1	1	2	1	1	2	0	1	8	0	0	1	0	0	1	0	0	1	0	0.001821	0.003801	0	0	0.000475
0	9	0	1	0	0	0	1	41	0	2.9	185	359	760	31	110	714	113	403	2,613	3	3	7	1	1	2	1	1	2	2	2	3	2	2	6	0	0	1	0	0	1	1	1	2	0.017627	0.004968	0.002296	0	0	0.000383
0	7	3	1	0	0	0	1	43	0	1	184	358	759	3	55	343	11	201	1,255	1	2	6	1	1	1	1	1	1	1	1	1	0	1	5	0	0	0	0	0	0	0	0	0	0	0.004968	0.003983	0	0	0
0	11	3	1	0	0	0	1	28	1	3.8	187	359	766	38	241	1051	139	882	3,847	3	8	27	1	3	3	1	3	4	2	5	9	2	7	26	0	2	2	0	2	3	1	4	8	0.01438	0.007936	0.006759	0	0.002267	0.00052
0	7	0	0	0	0	0	0	26	0	4.4	186	358	765	83	298	1137	304	1,091	4,161	15	28	57	1	3	5	2	4	7	3	6	11	14	27	56	0	2	4	1	3	6	2	5	10	0.046086	0.024755	0.013457	0	0.001834	0.000961
0	7	3	2	0	1	0	1	37	1	0.4	187	359	768	85	266	904	311	974	3,309	4	11	33	1	1	1	1	1	1	2	4	8	3	10	32	0	0	0	0	0	0	1	3	7	0.009643	0.010272	0.009672	0	0	0
0	14	0	0	0	0	0	0	46	1	2.5	186	358	767	51	216	964	187	791	3,528	15	24	45	4	5	6	4	5	9	4	7	13	14	23	44	3	4	5	3	4	8	3	6	12	0.075003	0.029093	0.012471	0.016072	0.00506	0.001417
0	7	0	2	0	0	0	5	44	1	4.5	187	364	773	107	320	1163	392	1,171	4,257	1	5	14	1	1	2	1	1	2	1	1	3	0	4	13	0	0	1	0	0	1	0	0	2	0	0.003415	0.003054	0	0	0.000235
0	3	0	2	0	0	0	1	45	1	2.4	186	363	772	80	256	885	293	937	3,239	4	11	22	2	2	2	2	3	3	2	6	10	3	10	21	1	1	1	1	2	2	1	5	9	0.010246	0.010673	0.006483	0.003415	0.001067	0.000309
0	1	0	1	3	0	0	1	54	0	2.1	185	362	771	40	233	887	146	853	3,246	5	15	52	1	1	3	2	3	5	2	7	20	4	14	51	0	0	2	1	2	4	1	6	19	0.027322	0.016417	0.01571	0	0	0.000616
0	7	0	0	0	0	0	0	40	0	4.9	184	361	770	95	281	785	348	1,028	2,873	3	6	23	1	1	2	1	1	2	1	1	9	2	5	22	0	0	1	0	0	1	0	0	8	0.005752	0.004862	0.007657	0	0	0.000348
0	7	3	0	0	0	0	0	28	0	3.5	186	365	769	88	234	911	322	856	3,334	6	8	27	2	2	2	2	2	2	4	5	7	5	7	26	1	1	1	1	1	1	3	4	6	0.015524	0.008173	0.007798	0.003105	0.001168	0.0003
0	7	3	0	0	0	0	0	26	0	2.7	185	364	768	86	253	757	315	926	2,771	1	24	42	1	3	4	1	6	10	1	7	13	0	23	41	0	2	3	0	5	9	0	6	12	0	0.024839	0.014798	0	0.00216	0.001083
0	3	3	0	1	0	0	0	49	1	3.6	185	370	774	74	239	605	271	875	2,214	1	3	16	1	1	1	1	1	2	1	1	4	0	2	15	0	0	0	0	0	1	0	0	3	0	0.002286	0.006774	0	0	0
0	7	0	1	0	0	0	5	27	1	2	184	369	773	31	97	218	113	355	798	3	4	7	1	1	1	1	2	3	2	3	6	2	3	6	0	0	0	0	1	2	1	2	5	0.017627	0.00845	0.00752	0	0	0
0	7	3	0	1	0	0	0	28	0	0.6	183	370	774	60	158	623	220	578	2,280	6	14	41	2	2	6	2	3	8	4	5	13	5	13	40	1	1	5	1	2	7	3	4	12	0.022769	0.02248	0.017542	0.004554	0.001729	0.002193
0	0	0	0	0	0	0	0	55	0	2.3	182	369	773	104	362	1134	381	1,325	4,150	3	7	15	1	1	1	1	2	3	1	3	5	2	6	14	0	0	0	0	1	2	0	2	4	0.005254	0.004529	0.003373	0	0	0
0	4	3	0	0	0	0	0	22	0	2.8	181	368	772	149	420	1046	545	1,537	3,828	6	11	37	1	1	3	2	2	5	2	2	5	5	10	36	0	0	2	1	1	4	1	1	4	0.009169	0.006505	0.009404	0	0	0.000522
0	1	0	0	1	0	0	0	72	0	1.3	180	367	771	105	275	872	384	1,007	3,192	8	13	40	1	1	2	1	2	4	2	3	11	7	12	39	0	0	1	0	1	3	1	2	10	0.018215	0.011923	0.01222	0	0	0.000313
0	3	0	2	5	0	0	1	40	1	3.6	181	369	772	104	308	1155	381	1,127	4,227	1	2	12	1	1	1	1	1	3	1	1	3	0	1	11	0	0	0	0	0	2	0	0	2	0	0.000887	0.002602	0	0	0
0	0	0	1	5	1	0	1	67	1	1.7	180	368	771	47	146	500	172	534	1,830	3	3	10	1	1	1	1	1	1	2	2	3	2	2	9	0	0	0	0	0	0	1	1	2	0.011627	0.003743	0.004918	0	0	0
0	0	0	1	0	0	0	1	67	1	4.5	179	367	770	117	387	1244	428	1,416	4,553	2	6	21	1	1	3	1	1	5	1	2	6	1	5	20	0	0	2	0	0	4	0	1	5	0.002335	0.00353	0.004393	0	0	0.000439
0	1	1	2	5	0	0	1	60	0	0.4	178	366	769	73	231	878	267	845	3,213	7	10	25	2	2	5	2	2	5	2	2	9	6	9	24	1	1	4	1	1	4	1	1	8	0.022457	0.010645	0.007469	0.003743	0.001183	0.001245
0	4	3	2	0	0	0	1	21	1	3.3	177	365	768	43	209	846	157	765	3,096	2	11	20	1	2	2	1	3	3	1	4	5	1	10	19	0	1	1	0	2	2	0	3	4	0.006354	0.013073	0.006136	0	0.001307	0.000323
0	0	0	0	1	0	0	4	36	0	3.8	180	370	771	64	262	900	234	959	3,294	2	4	14	1	1	1	1	1	1	1	1	2	1	3	13	0	0	0	0	0	0	0	0	1	0.004269	0.003129	0.003947	0	0	0
0	9	0	1	3	1	0	1	48	0	1.3	179	369	770	105	323	964	384	1,182	3,528	3	5	28	1	1	5	1	1	5	1	1	7	2	4	27	0	0	4	0	0	4	0	0	6	0.005204	0.003384	0.007653	0	0	0.001134
0	7	3	2	0	0	0	1	21	1	2.7	178	368	769	96	353	1181	351	1,292	4,322	1	13	49	1	2	5	1	3	8	1	4	10	0	12	48	0	1	4	0	2	7	0	3	9	0	0.009288	0.011105	0	0.000774	0.000925
0	9	3	0	4	0	0	0	57	0	0.3	182	371	779	79	271	942	289	992	3,448	1	2	11	1	1	1	1	1	1	1	1	1	0	1	10	0	0	0	0	0	0	0	0	0	0	0.001008	0.0029	0	0	0
0	0	1	1	0	0	0	1	53	0	2.9	181	370	778	63	230	613	231	842	2,244	4	13	20	1	2	2	1	2	2	1	6	6	3	12	19	0	1	1	0	1	1	0	5	5	0.013011	0.014255	0.008469	0	0.001188	0.000446
0	7	0	0	0	0	0	0	34	0	2.5	180	369	777	87	336	1446	318	1,230	5,292	7	19	52	1	1	3	1	1	3	3	4	13	6	18	51	0	0	2	0	0	2	2	3	12	0.018843	0.014637	0.009637	0	0	0.000378
0	7	3	1	0	0	0	1	36	1	5.4	179	368	776	74	212	647	271	776	2,368	3	11	16	1	1	2	1	1	2	1	2	4	2	10	15	0	0	1	0	0	1	0	1	3	0.007384	0.012888	0.006334	0	0	0.000422
0	10	3	0	0	0	0	0	44	0		178	367	775	58	278	1013	212	1,017	3,708	1	6	10	1	1	1	1	1	1	1	1	1	0	5	9	0	0	0	0	0	0	0	0	0	0	0.004914	0.002427	0	0	0
0	7	3	0	0	0	1	0	29	0	3.3	177	366	774	59	236	833	216	864	3,049	6	16	62	1	3	3	1	3	6	3	5	14	5	15	61	0	2	2	0	2	5	2	4	13	0.023155	0.017366	0.020008	0	0.002315	0.000656
0	11	0	2	0	0	0	1	38	1	2.9	177	365	776	109	380	1001	399	1,391	3,664	3	4	17	1	1	2	1	1	3	1	1	3	2	3	16	0	0	1	0	0	2	0	0	2	0.005013	0.002157	0.004367	0	0	0.000273
0	3	0	1	5	0	0	1	41	0	0.4	176	364	775	81	298	1177	296	1,091	4,308	2	6	47	1	1	4	1	1	6	1	1	11	1	5	46	0	0	3	0	0	5	0	0	10	0.003373	0.004584	0.010678	0	0	0.000696
0	7	0	0	0	0	0	0	39	0	1.5	175	363	774	45	209	922	165	765	3,375	3	5	19	1	1	2	1	1	2	1	1	4	2	4	18	0	0	1	0	0	1	0	0	3	0.012143	0.005229	0.005334	0	0	0.000296
0	7	0	1	0	0	0	1	30	0	1.9	174	362	773	79	341	1174	289	1,248	4,297	7	15	32	1	1	1	1	1	1	1	3	6	6	14	31	0	0	0	0	0	0	0	2	5	0.020751	0.011217	0.007215	0	0	0
0	9	3	0	0	0	0	0	28	0	4.6	174	364	775	58	238	760	212	871	2,782	1	2	8	1	1	1	1	1	1	1	1	1	0	1	7	0	0	0	0	0	0	0	0	0	0	0.001148	0.002517	0	0	0
0	9	0	1	0	0	0	1	40	0	3.3	178	364	776	83	271	1095	304	992	4,008	4	13	57	1	1	2	1	2	4	2	5	9	3	12	56	0	0	1	0	1	3	1	4	8	0.009876	0.012098	0.013973	0	0	0.00025
0	10	0	2	0	0	0	1	30	0	3.8	177	363	775	71	256	665	260	937	2,434	1	2	11	1	1	1	1	1	1	1	1	2	0	1	10	0	0	0	0	0	0	0	0	1	0	0.001067	0.004109	0	0	0
0	7	0	2	0	0	0	1	32	0	1	177	368	774	92	249	1119	337	911	4,096	7	15	42	2	2	3	2	2	6	4	6	11	6	14	41	1	1	2	1	1	5	3	5	10	0.017819	0.015362	0.010011	0.00297	0.001097	0.000488
0	3	0	0	0	0	0	0	59	1	3.6	176	367	773	104	372	1208	381	1,362	4,421	8	15	49	1	1	1	2	2	6	5	5	14	7	14	48	0	0	0	1	1	5	4	4	13	0.01839	0.010283	0.010857	0	0	0
0	4	1	0	0	0	0	0	20	0		175	366	772	58	182	796	212	666	2,913	1	2	31	1	1	5	1	1	8	1	1	11	0	1	30	0	0	4	0	0	7	0	0	10	0	0.001501	0.010297	0	0	0.001373
0	4	3	0	0	0	0	0	21	0	3.2	174	365	771	137	399	1121	501	1,460	4,103	2	6	21	1	1	2	1	1	4	1	1	5	1	5	20	0	0	1	0	0	3	0	0	4	0.001994	0.003424	0.004875	0	0	0.000244
0	7	0	0	0	0	0	0	43	0	0.5	177	368	778	89	319	968	326	1,168	3,543	3	22	41	1	4	4	1	5	6	1	8	11	2	21	40	0	3	3	0	4	5	0	7	10	0.00614	0.017987	0.01129	0	0.00257	0.000847
0	7	0	2	0	0	0	1	28	0		176	367	777	75	249	833	275	911	3,049	3	6	30	1	1	5	1	2	7	1	2	11	2	5	29	0	0	4	0	1	6	0	1	10	0.007286	0.005486	0.009512	0	0	0.001312
0	7	0	0	1	1	0	0	38	0	2.9	177	368	778	79	289	1199	289	1,058	4,388	9	20	58	1	1	2	3	3	8	4	4	18	8	19	57	0	0	1	2	2	7	3	3	17	0.027668	0.017963	0.012989	0	0	0.000228
0	4	3	0	0	0	0	0	21	1	3.8	176	367	777	76	275	945	278	1,007	3,459	1	4	30	1	2	3	1	2	3	1	2	8	0	3	29	0	1	2	0	1	2	0	1	7	0	0.002981	0.008385	0	0.000994	0.000578
0	9	1	1	0	0	0	1	46	0	2.9	175	371	778	70	289	837	256	1,058	3,063	10	22	46	2	5	9	2	5	9	2	6	14	9	21	45	1	4	8	1	4	8	1	5	13	0.035129	0.019854	0.014689	0.003903	0.003782	0.002611
0	7	3	0	0	0	0	0	27	0	2	174	370	777	76	265	972	278	970	3,558	2	6	40	1	1	2	1	1	5	1	1	15	1	5	39	0	0	1	0	0	4	0	0	14	0.003595	0.005155	0.010963	0	0	0.000281
0	3	0	0	0	0	0	0	38	1	2.7	173	369	776	79	261	898	289	955	3,287	6	15	32	1	2	3	2	4	5	2	5	7	5	14	31	0	1	2	1	3	4	1	4	6	0.017293	0.014656	0.009432	0	0.001047	0.000609
0	13	3	1	0	0	0	1	61	0	1.2	172	368	775	14	56	172	51	205	630	1	2	7	1	1	1	1	1	1	1	2	4	0	1	6	0	0	0	0	0	0	0	1	3	0	0.004879	0.009531	0	0	0
0	9	0	0	0	0	0	0	32	1	2.9	173	370	781	125	429	1150	458	1,570	4,209	2	24	63	1	2	4	2	5	9	2	6	14	1	23	62	0	1	3	1	4	8	1	5	13	0.002186	0.014648	0.01473	0	0.000637	0.000713
0	1	0	2	0	0	0	1	79	0	1.6	176	375	780	50	145	634	183	531	2,320	7	14	26	1	4	4	2	6	8	2	7	11	6	13	25	0	3	3	1	5	7	1	6	10	0.032787	0.024496	0.010774	0	0.005653	0.001293
0	7	0	0	0	0	0	0	46	0	2.1	175	374	779	87	298	995	318	1,091	3,642	10	26	57	1	2	4	1	2	5	3	8	17	9	25	56	0	1	3	0	1	4	2	7	16	0.028265	0.022921	0.015377	0	0.000917	0.000824
0	9	0	1	5	0	0	1	42	0	2.2	178	374	784	82	348	1157	300	1,274	4,235	2	6	34	1	1	4	1	2	7	1	3	13	1	5	33	0	0	3	0	1	6	0	2	12	0.003332	0.003926	0.007793	0	0	0.000708
0	4	3	0	3	1	0	0	20	0	2.9	177	373	783	72	202	829	264	739	3,034	2	26	57	1	3	5	1	3	5	1	5	16	1	25	56	0	2	4	0	2	4	0	4	15	0.003795	0.033815	0.018457	0	0.002705	0.001318
0	0	0	2	5	0	0	1	81	0	1.1	176	372	782	87	186	608	318	681	2,225	2	8	24	1	1	3	1	1	5	1	1	7	1	7	23	0	0	2	0	0	4	0	0	6	0.003141	0.010283	0.010336	0	0	0.000899
0	14	0	0	0	0	0	0	29	0	1.6	175	371	781	41	203	939	150	743	3,437	8	18	41	2	2	4	4	5	9	6	8	14	7	17	40	1	1	3	3	4	8	5	7	13	0.046648	0.022881	0.011639	0.006664	0.001346	0.000873
0	1	0	1	0	0	0	1	79	0	3.9	173	369	779	108	319	950	395	1,168	3,477	3	9	23	2	2	3	2	3	4	2	4	11	2	8	22	1	1	2	1	2	3	1	3	10	0.00506	0.006852	0.006327	0.00253	0.000857	0.000575
0	4	0	2	0	0	0	1	18	1	2.8	175	373	783	174	441	1532	637	1,614	5,607	9	21	67	2	2	2	2	2	3	2	3	10	8	20	66	1	1	1	1	1	2	1	2	9	0.012562	0.012391	0.011771	0.00157	0.00062	0.000178
0	7	0	0	0	0	0	2	42	0	1	174	372	782	71	160	578	260	586	2,115	6	13	39	1	1	3	2	3	5	4	6	12	5	12	38	0	0	2	1	2	4	3	5	11	0.019241	0.020492	0.017963	0	0	0.000945
0	0	0	1	0	0	0	1	52	0	4.7	173	371	781	63	238	866	231	871	3,170	5	12	27	1	1	2	1	1	4	1	2	7	4	11	26	0	0	1	0	0	3	0	1	6	0.017348	0.012628	0.008203	0	0	0.000316
0	4	0	2	0	0	0	1	24	1	0.6	175	370	787	54	184	689	198	673	2,522	14	23	47	2	2	3	3	4	8	6	10	16	13	22	46	1	1	2	2	3	7	5	9	15	0.065776	0.032668	0.018241	0.00506	0.001485	0.000793
0	7	0	0	0	0	0	0	48	0	3	174	369	786	56	248	1033	205	908	3,781	2	4	22	1	2	6	1	2	7	1	2	10	1	3	21	0	1	5	0	1	6	0	1	9	0.004879	0.003305	0.005554	0	0.001102	0.001322
0	10	3	1	0	0	0	1	23	1	2.7	173	368	785	64	184	625	234	673	2,288	8	10	35	2	2	5	2	3	9	5	6	13	7	9	34	1	1	4	1	2	8	4	5	12	0.029884	0.013364	0.014863	0.004269	0.001485	0.001749
0	0	0	1	3	0	0	3	45	0	2.9	177	371	786	90	354	947	329	1,296	3,466	10	46	70	2	2	2	2	4	7	4	11	14	9	45	69	1	1	1	1	3	6	3	10	13	0.027322	0.034732	0.019908	0.003036	0.000772	0.000289
0	7	0	1	0	0	0	1	48	0	4.6	176	370	785	80	199	836	293	728	3,060	4	9	41	1	1	4	1	1	4	1	2	9	3	8	40	0	0	3	0	0	3	0	1	8	0.010246	0.010984	0.013073	0	0	0.00098
0	9	3	0	0	0	0	0	24	0	3.1	175	369	784	110	305	1133	403	1,116	4,147	4	20	50	1	1	2	1	3	5	1	6	9	3	19	49	0	0	1	0	2	4	0	5	8	0.007452	0.017021	0.011816	0	0	0.000241
0	7	0	0	1	0	0	0	54	0	4.4	174	368	783	53	201	834	194	736	3,052	4	10	31	1	1	5	1	2	7	2	3	10	3	9	30	0	0	4	0	1	6	1	2	9	0.015466	0.012234	0.009828	0	0	0.00131
0	10	0	2	0	0	0	1	31	0	2.5	173	367	782	29	203	807	106	743	2,954	1	12	23	1	1	1	1	2	3	1	2	5	0	11	22	0	0	0	0	1	2	0	1	4	0	0.014805	0.007448	0	0	0
0	9	3	2	0	0	0	1	45	1	1	172	366	781	42	166	604	154	608	2,211	2	3	20	1	1	2	1	1	2	1	1	5	1	2	19	0	0	1	0	0	1	0	0	4	0.006505	0.003292	0.008595	0	0	0.000452
0	1	0	1	0	0	0	1	85	0	0.3	173	368	780	78	258	1047	285	944	3,832	9	14	39	1	1	2	1	2	5	2	3	8	8	13	38	0	0	1	0	1	4	1	2	7	0.028023	0.013767	0.009916	0	0	0.000261
0	1	0	2	0	0	0	1	69	0	0.4	172	367	779	115	306	996	421	1,120	3,645	2	4	29	1	1	3	1	1	3	1	1	7	1	3	28	0	0	2	0	0	2	0	0	6	0.002376	0.002679	0.007681	0	0	0.000549
0	3	0	0	4	0	0	0	25	1	3.6	174	368	783	57	158	598	209	578	2,189	1	10	10	1	1	1	1	3	3	1	4	4	0	9	9	0	0	0	0	2	2	0	3	3	0	0.015563	0.004112	0	0	0
0	0	0	2	3	0	0	4	30	0	2.9	173	367	782	188	466	955	688	1,706	3,495	15	21	52	2	2	4	2	3	5	3	5	9	14	20	51	1	1	3	1	2	4	2	4	8	0.020346	0.011726	0.014591	0.001453	0.000586	0.000858
0	4	0	2	0	1	0	1	15	0	0.1	172	366	781	75	265	1064	275	970	3,894	12	27	55	1	1	2	3	3	6	4	4	8	11	26	54	0	0	1	2	2	5	3	3	7	0.040073	0.026807	0.013867	0	0	0.000257
0	7	0	2	5	0	0	5	48	0	1.1	173	367	781	91	212	556	333	776	2,035	5	7	17	1	1	2	1	1	2	1	1	2	4	6	16	0	0	1	0	0	1	0	0	1	0.01201	0.007733	0.007863	0	0	0.000491
0	4	3	0	0	0	0	0	22	0	1.6	172	366	780	43	153	531	157	560	1,943	5	15	25	2	3	3	2	5	7	3	7	10	4	14	24	1	2	2	1	4	6	2	6	9	0.025416	0.025001	0.012349	0.006354	0.003572	0.001029
0	7	0	0	0	0	0	0	48	0	3.5	174	366	781	75	328	1165	275	1,200	4,264	4	7	26	1	1	2	1	1	3	1	2	4	3	6	25	0	0	1	0	0	2	0	1	3	0.010929	0.004998	0.005863	0	0	0.000235
0	9	0	0	0	0	0	2	43	0	4.4	173	365	780	65	298	1412	238	1,091	5,168	3	7	28	1	1	1	2	2	2	2	3	5	2	6	27	0	0	0	1	1	1	1	2	4	0.008407	0.005501	0.005225	0	0	0
0	9	0	0	1	0	1	0	52	0	0.7	173	367	782	110	241	734	403	882	2,686	3	4	20	1	1	3	1	1	3	2	2	6	2	3	19	0	0	2	0	0	2	1	1	5	0.004968	0.003401	0.007073	0	0	0.000744
0	7	0	1	0	0	0	1	22	1	2.4	172	366	781	21	126	768	77	461	2,811	4	17	36	1	2	4	1	4	7	1	6	10	3	16	35	0	1	3	0	3	6	0	5	9	0.039032	0.034695	0.012452	0	0.002168	0.001067
0	3	0	2	5	0	0	1	34	1	4.9	171	365	780	40	172	655	146	630	2,397	1	6	13	1	2	2	1	2	2	1	2	3	0	5	12	0	1	1	0	1	1	0	1	2	0	0.007943	0.005006	0	0.001589	0.000417
0	7	0	1	0	1	0	1	35	1	0.4	170	364	779	99	369	1028	362	1,351	3,762	4	17	40	1	2	3	1	2	6	1	5	13	3	16	39	0	1	2	0	1	5	0	4	12	0.00828	0.011847	0.010366	0	0.00074	0.000532
0	3	0	1	5	0	0	1	28	1	3.5	178	366	778	88	234	911	322	856	3,334	6	8	27	1	1	1	1	1	1	3	5	8	5	7	26	0	0	0	0	0	0	2	4	7	0.015524	0.008173	0.007798	0	0	0
0	0	0	0	1	0	0	0	35	0	1.5	180	366	781	55	222	655	201	813	2,397	5	9	23	1	1	1	2	3	4	2	4	6	4	8	22	0	0	0	1	2	3	1	3	5	0.019871	0.009846	0.009177	0	0	0
0	4	0	0	0	1	0	0	17	1	5.1	181	369	782	97	197	495	355	721	1,812	1	3	8	1	1	2	1	1	3	1	1	4	0	2	7	0	0	1	0	0	2	0	0	3	0	0.002774	0.003864	0	0	0.000552
0	9	3	0	0	0	0	0	24	1	0.3	180	368	781	63	169	512	231	619	1,874	10	14	26	2	2	2	3	3	5	4	4	13	9	13	25	1	1	1	2	2	4	3	3	12	0.039032	0.021017	0.013341	0.004337	0.001617	0.000534
0	0	0	2	5	0	0	3	36	0	2.7	179	367	780	114	421	1228	417	1,541	4,494	4	11	40	2	3	6	2	4	8	2	5	14	3	10	39	1	2	5	1	3	7	1	4	13	0.00719	0.00649	0.008677	0.002397	0.001298	0.001112
0	7	3	0	0	1	0	0	37	0	1.3	178	366	779	14	52	282	51	190	1,032	1	2	14	1	1	2	1	1	2	1	1	2	0	1	13	0	0	1	0	0	1	0	0	1	0	0.005254	0.012595	0	0	0.000969
0	9	0	0	1	0	0	0	59	0	4.4	177	365	778	72	246	757	264	900	2,771	8	20	47	2	3	4	2	3	4	4	5	7	7	19	46	1	2	3	1	2	3	3	4	6	0.026563	0.021103	0.016603	0.003795	0.002221	0.001083
0	7	0	1	0	0	0	1	30	0	4.5	178	370	781	45	220	1148	165	805	4,202	10	12	29	1	1	1	1	1	1	2	3	5	9	11	28	0	0	0	0	0	0	1	2	4	0.054645	0.013661	0.006664	0	0	0
0	4	0	1	3	0	0	1	21	0	0.8	182	375	781	29	104	287	106	381	1,050	3	4	12	1	1	1	1	1	1	1	1	1	2	3	11	0	0	0	0	0	0	0	0	0	0.018843	0.007881	0.010472	0	0	0
0	0	1	2	0	0	0	1	28	1	2.9	181	374	780	80	241	783	293	882	2,866	5	10	30	1	1	3	1	2	5	1	3	8	4	9	29	0	0	2	0	1	4	0	2	7	0.013661	0.010203	0.010119	0	0	0.000698
0	7	0	2	0	0	0	1	34	0	3.8	180	373	779	91	301	873	333	1,102	3,195	2	10	27	1	1	3	1	1	5	1	2	10	1	9	26	0	0	2	0	0	4	0	1	9	0.003002	0.008169	0.008137	0	0	0.000626
0	9	0	0	1	0	0	0	56	0	1.4	179	372	778	46	162	826	168	593	3,023	5	8	27	1	1	2	1	1	5	1	1	8	4	7	26	0	0	1	0	0	4	0	0	7	0.023759	0.011806	0.0086	0	0	0.000331
0	7	0	0	0	0	0	0	38	0	1.7	178	371	777	90	253	910	329	926	3,331	2	5	27	1	1	2	1	1	5	1	1	8	1	4	26	0	0	1	0	0	4	0	0	7	0.003036	0.00432	0.007806	0	0	0.0003
0	0	0	1	0	0	0	1	30	0	2.2	177	370	776	62	208	849	227	761	3,107	2	12	36	1	1	3	1	3	7	1	6	12	1	11	35	0	0	2	0	2	6	0	5	11	0.004407	0.014449	0.011264	0	0	0.000644
0	0	0	0	0	1	0	0	61	0	4	179	371	775	105	250	764	384	915	2,796	4	13	19	1	1	1	1	2	3	1	4	6	3	12	18	0	0	0	0	1	2	0	3	5	0.007806	0.013115	0.006437	0	0	0
0	7	0	1	4	0	0	5	44	0	3.6	178	370	774	57	222	886	209	813	3,243	3	12	56	1	1	3	1	1	6	2	4	16	2	11	55	0	0	2	0	0	5	1	3	15	0.009587	0.013538	0.016961	0	0	0.000617
0	7	0	0	0	1	0	5	35	0	2.9	177	369	773	71	305	954	260	1,116	3,492	9	29	66	1	2	4	1	2	4	3	5	18	8	28	65	0	1	3	0	1	3	2	4	17	0.030786	0.025083	0.018616	0	0.000896	0.000859
0	0	0	0	1	0	0	0	35	0	4.3	176	368	772	133	329	1155	487	1,204	4,227	1	1	24	1	1	3	1	1	5	1	1	7	0	0	23	0	0	2	0	0	4	0	0	6	0	0	0.005441	0	0	0.000473
0	9	3	0	1	1	0	0	50	0	0.1	175	367	771	27	72	373	99	264	1,365	2	9	28	1	2	2	1	2	4	1	3	10	1	8	27	0	1	1	0	1	3	0	2	9	0.010119	0.030358	0.019778	0	0.003795	0.000733
0	7	3	2	3	0	0	5	34	0	2.3	178	370	778	62	221	646	227	809	2,364	1	5	21	1	2	2	1	4	5	1	4	10	0	4	20	0	1	1	0	3	4	0	3	9	0	0.004945	0.008459	0	0.001236	0.000423
0	9	0	0	0	0	0	0	32	0	2.2	177	369	777	86	210	655	315	769	2,397	2	17	27	1	2	2	1	4	6	1	5	7	1	16	26	0	1	1	0	3	5	0	4	6	0.003177	0.020817	0.010846	0	0.001301	0.000417
0	10	3	0	1	0	0	0	24	0	1	176	368	776	57	204	641	209	747	2,346	5	10	42	1	1	2	2	2	5	2	2	12	4	9	41	0	0	1	1	1	4	1	1	11	0.019174	0.012054	0.017476	0	0	0.000426
0	4	3	0	0	0	0	0	23	1	3.4	175	367	775	62	148	575	227	542	2,105	4	7	7	1	2	2	1	2	2	1	3	3	3	6	6	0	1	1	0	1	1	0	2	2	0.013221	0.011077	0.002851	0	0.001846	0.000475
0	7	0	0	0	0	0	0	57	0	3.9	174	367	775	77	288	1029	282	1,054	3,766	3	8	11	1	1	1	1	1	1	1	1	4	2	7	10	0	0	0	0	0	0	0	0	3	0.007097	0.006641	0.002655	0	0	0
0	7	0	0	1	0	0	0	40	0	3.4	173	366	774	59	221	982	216	809	3,594	2	10	27	1	1	2	1	3	4	2	6	8	1	9	26	0	0	1	0	2	3	1	5	7	0.004631	0.011127	0.007234	0	0	0.000278
0	10	3	1	0	0	0	1	29	1	3.1	172	365	773	58	333	1112	212	1,219	4,070	2	10	24	1	2	2	1	3	5	2	6	9	1	9	23	0	1	1	0	2	4	1	5	8	0.004711	0.007384	0.005651	0	0.00082	0.000246
0	0	0	1	0	0	0	1	66	0	4.3	171	364	775	68	232	888	249	849	3,250	2	4	23	1	1	2	1	1	4	1	1	6	1	3	22	0	0	1	0	0	3	0	0	5	0.004018	0.003533	0.006769	0	0	0.000308
0	10	0	2	0	0	0	1	30	0	1.5	170	363	774	40	200	747	146	732	2,734	2	8	34	1	1	2	2	2	4	2	2	7	1	7	33	0	0	1	1	1	3	1	1	6	0.006831	0.009563	0.01207	0	0	0.000366
0	1	0	2	0	0	0	1	60	1	3.8	169	362	773	79	334	1094	289	1,222	4,004	6	13	34	2	2	4	3	3	7	3	3	11	5	12	33	1	1	3	2	2	6	2	2	10	0.017293	0.009816	0.008242	0.003459	0.000818	0.000749
0	7	0	1	0	0	1	1	30	1	1.1	168	361	772	69	216	703	253	791	2,573	3	6	17	1	1	1	2	3	3	2	3	3	2	5	16	0	0	0	1	2	2	1	2	2	0.00792	0.006325	0.006218	0	0	0
0	9	0	0	0	0	0	0	47	0	2.5	167	360	771	51	216	964	187	791	3,528	15	24	45	3	3	7	3	3	7	3	6	12	14	23	44	2	2	6	2	2	6	2	5	11	0.075003	0.029093	0.012471	0.010715	0.00253	0.001701
0	3	3	0	0	0	0	4	39	1		166	359	774	70	319	1143	256	1,168	4,183	2	4	35	1	1	3	1	1	5	1	1	6	1	3	34	0	0	2	0	0	4	0	0	5	0.003903	0.00257	0.008127	0	0	0.000478
0	7	0	0	0	0	0	0	43	0	1.1	165	358	773	88	295	1135	322	1,080	4,154	3	4	23	1	1	3	1	1	4	1	1	6	2	3	22	0	0	2	0	0	3	0	0	5	0.00621	0.002779	0.005296	0	0	0.000481
0	7	0	0	4	0	0	0	46	0	2.7	164	357	772	38	126	577	139	461	2,112	19	24	37	3	3	4	6	7	9	6	7	15	18	23	36	2	2	3	5	6	8	5	6	14	0.129422	0.049874	0.017047	0.01438	0.004337	0.001421
0	7	0	2	0	0	0	1	40	1	3.7	163	356	771	66	262	1042	242	959	3,814	3	7	28	1	1	2	1	1	4	1	1	7	2	6	27	0	0	1	0	0	3	0	0	6	0.00828	0.006257	0.00708	0	0	0.000262
0	0	0	0	0	0	0	0	49	1	2.9	162	355	770	111	439	1445	406	1,607	5,289	2	10	60	1	3	6	1	4	10	1	4	19	1	9	59	0	2	5	0	3	9	0	3	18	0.002461	0.005601	0.011156	0	0.001245	0.000945
0	11	0	1	0	0	0	1	24	0	4.9	160	357	775	76	240	758	278	878	2,774	2	9	17	1	1	1	1	1	1	1	1	2	1	8	16	0	0	0	0	0	0	0	0	1	0.003595	0.009107	0.005767	0	0	0
0	4	3	0	0	0	0	0	20	1	3.5	159	356	774	71	244	748	260	893	2,738	4	5	20	1	1	1	2	2	2	2	2	7	3	4	19	0	0	0	1	1	1	1	1	6	0.011545	0.004479	0.00694	0	0	0
0	10	0	0	0	0	0	0	53	1		158	359	777	74	335	1224	271	1,226	4,480	3	7	17	1	1	4	1	1	4	2	2	7	2	6	16	0	0	3	0	0	3	1	1	6	0.007384	0.004894	0.003572	0	0	0.00067
0	10	0	2	0	0	1	1	37	0	5.2	157	358	781	18	144	802	66	527	2,935	1	8	17	1	1	1	1	1	1	1	2	4	0	7	16	0	0	0	0	0	0	0	1	3	0	0.013282	0.005451	0	0	0
0	0	0	0	0	0	0	0	53	0	1.9	156	357	780	116	471	1324	425	1,724	4,846	1	10	20	1	1	2	1	1	3	1	2	5	0	9	19	0	0	1	0	0	2	0	1	4	0	0.005221	0.003921	0	0	0.000206
0	0	3	0	0	0	0	0	32	1	2.2	155	356	779	94	348	1126	344	1,274	4,121	7	21	56	1	2	5	2	3	9	4	6	13	6	20	55	0	1	4	1	2	8	3	5	12	0.01744	0.015703	0.013346	0	0.000785	0.000971
0	9	2	0	0	0	0	0	51	1	2.7	156	359	784	78	246	896	285	900	3,279	14	24	48	2	3	7	2	3	7	3	5	13	13	23	47	1	2	6	1	2	6	2	4	12	0.045537	0.025545	0.014332	0.003503	0.002221	0.00183
0	4	3	0	0	0	0	0	20	0	4.1	155	360	783	128	371	1163	468	1,358	4,257	9	26	54	1	3	5	1	4	8	2	9	18	8	25	53	0	2	4	0	3	7	1	8	17	0.017077	0.018411	0.012451	0	0.001473	0.00094
0	7	0	1	0	0	0	1	26	0		154	359	782	98	267	1057	359	977	3,869	8	18	26	3	3	3	5	5	5	5	6	6	7	17	25	2	2	2	4	4	4	4	5	5	0.019516	0.017396	0.006462	0.005576	0.002047	0.000517
0	0	0	2	0	0	0	1	50	0	0.5	153	358	781	99	316	1089	362	1,157	3,986	2	15	52	1	1	3	2	2	6	2	3	8	1	14	51	0	0	2	1	1	5	1	2	7	0.00276	0.012105	0.012796	0	0	0.000502
0	9	3	2	0	0	0	1	47	1	3.9	152	357	780	78	327	963	285	1,197	3,525	2	2	16	1	1	1	1	1	1	1	1	3	1	1	15	0	0	0	0	0	0	0	0	2	0.003503	0.000836	0.004256	0	0	0
0	3	1	2	0	0	0	1	41	1	5.4	151	356	779	57	279	959	209	1,021	3,510	9	10	23	1	1	1	1	1	2	1	1	3	8	9	22	0	0	0	0	0	1	0	0	2	0.038347	0.008814	0.006268	0	0	0
0	4	3	0	0	1	0	4	22	0	1.8	150	355	778	43	153	532	157	560	1,947	5	15	25	1	1	1	2	4	6	2	5	8	4	14	24	0	0	0	1	3	5	1	4	7	0.025416	0.025001	0.012326	0	0	0
0	7	0	0	0	0	0	0	41	0	1.6	149	354	777	52	207	962	190	758	3,521	6	17	41	1	1	1	2	4	6	4	8	13	5	16	40	0	0	0	1	3	5	3	7	12	0.026272	0.021119	0.011361	0	0	0
0	7	0	0	0	0	0	0	30	0	0.4	148	353	776	82	261	908	300	955	3,323	3	12	27	1	1	1	1	1	2	1	1	5	2	11	26	0	0	0	0	0	1	0	0	4	0.006664	0.011515	0.007824	0	0	0
0	7	0	0	0	0	0	0	57	0	3.5	153	352	782	77	204	811	282	747	2,968	3	4	10	1	1	1	1	1	1	1	1	2	2	3	9	0	0	0	0	0	0	0	0	1	0.007097	0.004018	0.003032	0	0	0
0	7	3	0	1	0	0	0	40	0	3	152	351	781	110	365	1002	403	1,336	3,667	3	22	49	1	1	1	1	1	2	1	7	14	2	21	48	0	0	0	0	0	1	0	6	13	0.004968	0.01572	0.013089	0	0	0
0	4	3	2	0	0	0	1	22	0	1.3	151	350	780	66	223	696	242	816	2,547	1	4	22	1	1	2	1	2	4	1	2	7	0	3	21	0	0	1	0	1	3	0	1	6	0	0.003676	0.008244	0	0	0.000393
0	7	0	2	0	0	0	1	64	0	3.5	150	349	779	70	239	790	256	875	2,891	3	3	25	1	1	2	1	1	3	1	1	5	2	2	24	0	0	1	0	0	2	0	0	4	0.007806	0.002286	0.0083	0	0	0.000346
0	0	0	1	0	0	0	0	63	0	2.9	151	351	782	32	158	711	117	578	2,602	6	12	28	1	1	1	1	1	2	4	4	8	5	11	27	0	0	0	0	0	1	3	3	7	0.042691	0.019022	0.010376	0	0	0
0	4	3	2	0	0	0	1	20	0	3.6	150	350	781	43	191	892	157	699	3,265	4	10	30	1	1	2	1	1	2	1	2	5	3	9	29	0	0	1	0	0	1	0	1	4	0.019062	0.012874	0.008883	0	0	0.000306
0	0	0	0	0	0	0	0	48	0	0.3	149	349	780	60	157	484	220	575	1,771	10	14	26	1	1	1	2	2	4	3	3	12	9	13	25	0	0	0	1	1	3	2	2	11	0.040984	0.022624	0.014113	0	0	0
0	7	0	0	0	0	0	0	24	1	2.9	148	348	779	99	350	1159	362	1,281	4,242	1	7	13	1	2	3	1	3	4	1	3	4	0	6	12	0	1	2	0	2	3	0	2	3	0	0.004684	0.002829	0	0.000781	0.000471
0	10	0	0	0	0	0	0	25	0	1.3	147	347	778	36	146	431	132	534	1,577	7	12	24	1	1	1	1	1	3	3	3	7	6	11	23	0	0	0	0	0	2	2	2	6	0.045537	0.020585	0.01458	0	0	0
0	7	3	2	0	0	0	1	27	0	2.9	158	366	792	37	203	725	135	743	2,654	12	22	47	1	2	3	2	3	5	8	10	17	11	21	46	0	1	2	1	2	4	7	9	16	0.081229	0.028265	0.017336	0	0.001346	0.000754
0	7	0	0	0	0	0	0	37	0	5.2	149	350	778	80	268	1059	293	981	3,876	7	20	28	2	2	2	3	4	4	3	5	5	6	19	27	1	1	1	2	3	3	2	4	4	0.020492	0.01937	0.006966	0.003415	0.001019	0.000258
0	7	0	0	0	0	0	0	40	0	4.7	148	349	777	85	314	958	311	1,149	3,506	5	12	24	1	2	4	2	3	6	2	4	8	4	11	23	0	1	3	1	2	5	1	3	7	0.012858	0.009572	0.00656	0	0.00087	0.000856
0	3	0	0	0	0	0	5	30	0	3.5	147	348	776	129	443	1292	472	1,621	4,729	5	10	50	1	1	4	1	3	9	1	4	17	4	9	49	0	0	3	0	2	8	0	3	16	0.008472	0.005551	0.010362	0	0	0.000634
0	0	3	2	1	1	0	1	48	1	3.2	152	355	783	51	205	800	187	750	2,928	7	14	20	1	1	1	1	3	3	1	4	6	6	13	19	0	0	0	0	2	2	0	3	5	0.032144	0.017326	0.006489	0	0	0
0	0	3	0	1	1	0	0	55	0	2.2	157	360	790	195	513	964	714	1,878	3,528	13	20	48	1	1	2	1	2	3	3	4	11	12	19	47	0	0	1	0	1	2	2	3	10	0.016814	0.010119	0.013321	0	0	0.000283
0	10	3	0	0	0	0	4	24	0	0.1	156	359	789	61	238	685	223	871	2,507	4	13	40	1	1	1	1	3	5	3	6	12	3	12	39	0	0	0	0	2	4	2	5	11	0.013437	0.013776	0.015556	0	0	0
0	0	0	0	0	0	0	3	37	1	2.6	155	358	788	145	588	1710	531	2,152	6,259	1	3	18	1	1	1	1	1	1	1	1	4	0	2	17	0	0	0	0	0	0	0	0	3	0	0.000929	0.002716	0	0	0
0	0	0	0	1	1	0	0	79	1	1.3	155	362	793	25	101	358	92	370	1,310	5	6	12	1	1	1	1	1	1	1	1	3	4	5	11	0	0	0	0	0	0	0	0	2	0.043716	0.013526	0.008395	0	0	0
0	7	3	1	0	0	0	1	26	0	4.7	154	361	792	85	279	946	311	1,021	3,462	2	9	20	1	1	1	1	1	1	1	1	3	1	8	19	0	0	0	0	0	0	0	0	2	0.003214	0.007834	0.005488	0	0	0
0	9	3	0	1	0	0	0	43	0		155	361	795	97	354	1096	355	1,296	4,011	5	9	16	1	2	3	1	2	4	1	2	4	4	8	15	0	1	2	0	1	3	0	1	3	0.011267	0.006175	0.003739	0	0.000772	0.000499
0	0	0	2	0	0	0	1	31	1	4.4	154	360	794	41	146	559	150	534	2,046	2	2	5	1	1	1	1	1	1	1	1	2	1	1	4	0	0	0	0	0	0	0	0	1	0.006664	0.001871	0.001955	0	0	0
0	3	3	2	0	0	0	1	58	1	2.6	159	367	793	27	83	502	99	304	1,837	1	3	22	1	1	2	1	1	3	1	2	9	0	2	21	0	0	1	0	0	2	0	1	8	0	0.006584	0.01143	0	0	0.000544
0	0	0	0	1	0	0	0	53	0	1.3	162	368	798	77	278	1018	282	1,017	3,726	4	16	34	1	1	2	1	2	3	2	4	8	3	15	33	0	0	1	0	1	2	1	3	7	0.010645	0.014742	0.008857	0	0	0.000268
0	3	0	1	0	0	0	1	58	1	3.7	161	367	797	122	385	1229	447	1,409	4,498	3	15	42	1	1	2	1	2	6	1	3	9	2	14	41	0	0	1	0	1	5	0	2	8	0.004479	0.009935	0.009115	0	0	0.000222
0	4	0	2	0	0	1	1	25	1	1.7	160	366	796	115	350	1134	421	1,281	4,150	4	9	40	1	1	3	1	3	9	1	3	13	3	8	39	0	0	2	0	2	8	0	2	12	0.007128	0.006245	0.009397	0	0	0.000482
0	0	3	0	0	0	0	0	23	0	1.3	167	367	797	24	73	383	88	267	1,402	6	9	21	1	1	1	1	1	2	1	1	7	5	8	20	0	0	0	0	0	1	0	0	6	0.056922	0.029942	0.014268	0	0	0
0	7	0	0	4	0	0	0	49	0	3.2	166	366	796	82	257	922	300	941	3,375	2	4	38	1	1	3	1	1	3	1	1	8	1	3	37	0	0	2	0	0	2	0	0	7	0.003332	0.003189	0.010965	0	0	0.000593
0	7	0	0	4	0	0	2	23	0	3	165	365	795	93	314	883	340	1,149	3,232	4	11	32	1	1	2	2	2	4	2	2	5	3	10	31	0	0	1	1	1	3	1	1	4	0.008814	0.008701	0.009592	0	0	0.000309
0	3	3	2	0	0	0	5	24	1	4.7	164	364	794	38	126	560	139	461	2,050	12	24	38	4	6	6	4	7	8	4	8	14	11	23	37	3	5	5	3	6	7	3	7	13	0.079091	0.049874	0.018052	0.02157	0.010842	0.00244
0	7	3	0	0	0	0	0	26	0	5.7	166	364	796	49	213	968	179	780	3,543	1	6	15	1	1	2	1	1	2	1	3	4	0	5	14	0	0	1	0	0	1	0	2	3	0	0.006414	0.003952	0	0	0.000282
0	7	0	2	0	0	0	1	24	0	1.3	165	363	795	41	141	660	150	516	2,416	1	6	26	1	1	1	1	1	3	1	2	6	0	5	25	0	0	0	0	0	2	0	1	5	0	0.009689	0.010349	0	0	0
0	4	3	1	0	0	0	1	20	0	0.6	164	362	794	57	255	878	209	933	3,213	3	7	45	1	1	4	1	1	6	1	1	14	2	6	44	0	0	3	0	0	5	0	0	13	0.009587	0.006429	0.013692	0	0	0.000934
0	7	0	1	0	0	0	1	48	0	2.2	167	366	797	61	254	865	223	930	3,166	6	12	43	1	2	4	1	4	9	3	8	21	5	11	42	0	1	3	0	3	8	2	7	20	0.022395	0.011833	0.013266	0	0.001076	0.000948
0	7	0	1	0	0	0	1	21	1	2.9	171	368	796	153	412	1298	560	1,508	4,751	3	18	50	2	4	7	2	4	9	3	6	13	2	17	49	1	3	6	1	3	8	2	5	12	0.003572	0.011274	0.010314	0.001786	0.001989	0.001263
0	4	3	2	0	0	0	1	21	1	3.1	170	367	795	79	266	1180	289	974	4,319	4	9	43	1	2	4	2	3	6	2	5	18	3	8	42	0	1	3	1	2	5	1	4	17	0.010376	0.008217	0.009725	0	0.001027	0.000695
0	4	0	0	0	0	0	5	17	0	2.6	169	366	794	53	254	987	194	930	3,612	1	2	16	1	1	1	1	1	1	1	1	2	0	1	15	0	0	0	0	0	0	0	0	1	0	0.001076	0.004152	0	0	0
0	9	3	0	0	0	0	5	39	0	0.8	169	368	804	52	200	768	190	732	2,811	2	7	35	1	1	3	1	1	5	1	2	12	1	6	34	0	0	2	0	0	4	0	1	11	0.005254	0.008197	0.012096	0	0	0.000712
0	4	0	2	3	0	0	1	21	0	3.3	168	367	803	76	246	902	278	900	3,301	16	23	45	1	2	4	1	2	4	2	6	12	15	22	44	0	1	3	0	1	3	1	5	11	0.053926	0.024435	0.013328	0	0.001111	0.000909
0	0	0	1	0	0	0	1	76	0	4.4	167	366	802	53	213	1060	194	780	3,880	2	8	17	1	3	3	1	4	6	1	4	7	1	7	16	0	2	2	0	3	5	0	3	6	0.005155	0.008979	0.004124	0	0.002565	0.000516
0	0	0	0	1	0	0	3	57	0	3.3	175	370	813	136	402	1297	498	1,471	4,747	10	22	54	2	2	5	2	2	8	6	8	16	9	21	53	1	1	4	1	1	7	5	7	15	0.018081	0.014273	0.011165	0.002009	0.00068	0.000843
0	0	0	0	1	0	0	0	52	0	1.8	174	369	812	73	273	928	267	999	3,396	3	14	25	1	2	2	1	5	7	1	7	12	2	13	24	0	1	1	0	4	6	0	6	11	0.007486	0.013011	0.007066	0	0.001001	0.000294
0	10	3	1	0	0	0	1	26	1	1.8	173	368	811	59	187	688	216	684	2,518	7	15	22	1	1	1	1	1	1	3	6	7	6	14	21	0	0	0	0	0	0	2	5	6	0.027785	0.020455	0.00834	0	0	0
0	0	3	0	0	0	0	0	51	0	3.5	172	367	810	37	186	534	135	681	1,954	2	6	7	1	1	1	1	1	1	2	2	2	1	5	6	0	0	0	0	0	0	1	1	1	0.007384	0.007345	0.00307	0	0	0
0	9	0	0	0	0	0	0	41	0	3.7	171	366	809	50	187	981	183	684	3,590	1	5	28	1	2	3	1	2	5	1	2	9	0	4	27	0	1	2	0	1	4	0	1	8	0	0.005844	0.00752	0	0.001461	0.000557
0	7	0	0	0	0	0	0	27	0	2.8	170	365	808	163	430	1525	597	1,574	5,582	10	27	60	1	1	1	1	2	2	1	3	11	9	26	59	0	0	0	0	1	1	0	2	10	0.015086	0.016521	0.010571	0	0	0
0	4	0	0	0	0	0	0	18	0	1.3	169	364	807	31	58	190	113	212	695	30	31	50	1	1	2	4	4	6	6	6	12	29	30	49	0	0	1	3	3	5	5	5	11	0.255597	0.141323	0.070463	0	0	0.001438
0	10	0	1	0	0	0	1	25	1	3.4	175	371	806	102	327	1167	373	1,197	4,271	1	3	12	1	1	2	1	1	2	1	1	2	0	2	11	0	0	1	0	0	1	0	0	1	0	0.001671	0.002575	0	0	0.000234
0	7	0	0	0	0	0	0	34	0	2.9	176	375	810	95	356	940	348	1,303	3,440	10	44	71	1	2	5	1	5	8	5	13	19	9	43	70	0	1	4	0	4	7	4	12	18	0.025884	0.033002	0.020346	0	0.000767	0.001163
0	7	0	2	0	0	0	1	44	0	0.4	175	374	809	95	295	1023	348	1,080	3,744	6	12	48	1	1	1	1	1	3	1	2	10	5	11	47	0	0	0	0	0	2	0	1	9	0.01438	0.010188	0.012553	0	0	0
0	7	3	0	0	0	0	0	33	0	2.8	174	373	808	63	205	784	231	750	2,869	4	7	15	2	2	4	2	2	4	4	5	8	3	6	14	1	1	3	1	1	3	3	4	7	0.013011	0.007997	0.004879	0.004337	0.001333	0.001046
0	1	0	1	0	0	0	3	74	1	3	173	372	807	49	150	538	179	549	1,969	6	11	18	1	2	2	1	3	3	1	6	8	5	10	17	0	1	1	0	2	2	0	5	7	0.02788	0.018215	0.008633	0	0.001821	0.000508
0	7	0	0	0	0	0	0	43	0	1.8	174	373	808	75	237	991	275	867	3,627	4	10	43	1	3	3	1	3	3	2	5	10	3	9	42	0	2	2	0	2	2	1	4	9	0.010929	0.010376	0.01158	0	0.002306	0.000551
0	10	0	0	0	0	0	0	25	1		173	372	807	61	218	884	223	798	3,235	3	6	22	1	2	3	1	2	4	1	2	7	2	5	21	0	1	2	0	1	3	0	1	6	0.008958	0.006267	0.006491	0	0.001253	0.000618
0	10	0	0	0	0	0	0	30	0	1.2	175	373	807	83	297	1237	304	1,087	4,527	2	20	51	1	3	3	1	3	6	1	5	15	1	19	50	0	2	2	0	2	5	0	4	14	0.003292	0.017479	0.011044	0	0.00184	0.000442
0	1	0	0	0	0	1	0	75	0	0.8	178	379	808	63	295	907	231	1,080	3,320	1	6	22	1	1	3	1	1	5	1	2	8	0	5	21	0	0	2	0	0	4	0	1	7	0	0.004631	0.006326	0	0	0.000602
0	9	0	2	0	0	1	1				182	379	807	25	146	588	92	534	2,152	1	2	9	1	1	2	1	1	3	1	2	6	0	1	8	0	0	1	0	0	2	0	1	5	0	0.001871	0.003717	0	0	0.000465
0	9	3	2	0	1	0	1	23	0	1.1	181	378	806	75	288	1067	275	1,054	3,905	7	19	28	1	2	2	2	3	3	2	4	4	6	18	27	0	1	1	1	2	2	1	3	3	0.021858	0.017077	0.006914	0	0.000949	0.000256
0	1	1	0	0	0	0	0	81	1	3.3	180	377	805	98	305	1175	359	1,116	4,301	3	14	52	2	2	5	3	4	7	3	8	15	2	13	51	1	1	4	2	3	6	2	7	14	0.005576	0.011646	0.011859	0.002788	0.000896	0.00093
0	7	0	0	0	0	0	0	54	0	4.6	186	377	810	64	272	937	234	996	3,429	4	8	29	1	1	1	2	2	4	2	3	7	3	7	28	0	0	0	1	1	3	1	2	6	0.012807	0.007032	0.008165	0	0	0
0	4	1	0	0	0	0	0	17	0	6	190	384	820	123	378	997	450	1,383	3,649	1	1	6	1	1	1	1	1	1	1	1	1	0	0	5	0	0	0	0	0	0	0	0	0	0	0	0.00137	0	0	0
0	3	3	0	0	0	0	0	32	1	0.6	189	383	819	76	238	763	278	871	2,793	3	6	17	1	1	2	1	1	2	1	1	3	2	5	16	0	0	1	0	0	1	0	0	2	0.00719	0.00574	0.005729	0	0	0.000358
0	7	0	0	0	0	0	0	51	0	4.7	194	383	821	57	178	612	209	651	2,240	4	14	37	2	4	5	2	4	7	3	7	11	3	13	36	1	3	4	1	3	6	2	6	10	0.01438	0.019955	0.016072	0.004793	0.004605	0.001786
0	3	3	0	0	0	0	0	50	1	2.8	193	382	820	21	109	654	77	399	2,394	4	15	49	1	3	8	1	3	12	1	4	17	3	14	48	0	2	7	0	2	11	0	3	16	0.039032	0.035093	0.020053	0	0.005013	0.002924
0	10	3	0	0	0	0	0	27	1	4.9	192	381	819	44	183	581	161	670	2,126	5	7	12	1	2	3	1	2	3	1	2	3	4	6	11	0	1	2	0	1	2	0	1	2	0.024839	0.008958	0.005173	0	0.001493	0.000941
0	4	3	0	0	0	0	0	21	0	3.7	190	381	819	116	384	1226	425	1,405	4,487	4	15	41	1	3	4	1	4	6	1	5	12	3	14	40	0	2	3	0	3	5	0	4	11	0.007066	0.009961	0.008914	0	0.001423	0.000669
0	7	0	1	0	0	0	1	53	0	2.8	191	382	817	136	321	897	498	1,175	3,283	1	7	41	1	2	5	1	2	5	1	2	12	0	6	40	0	1	4	0	1	4	0	1	11	0	0.005107	0.012184	0	0.000851	0.001218
0	4	0	1	0	0	0	1	15	0	2.7	195	395	829	40	131	567	146	479	2,075	12	24	39	3	5	6	3	5	7	4	7	14	11	23	38	2	4	5	2	4	6	3	6	13	0.075137	0.047971	0.018311	0.013661	0.008343	0.002409
0	9	3	0	4	0	0	0	25	1	3.4	192	382	821	37	150	722	135	549	2,643	3	3	9	1	1	1	1	1	2	1	1	3	2	2	8	0	0	0	0	0	1	0	0	2	0.014769	0.003643	0.003027	0	0	0
0	4	0	2	0	0	0	1	20	1	3	191	381	820	88	256	945	322	937	3,459	12	21	57	1	2	2	6	7	8	9	11	23	11	20	56	0	1	1	5	6	7	8	10	22	0.034153	0.021346	0.016191	0	0.001067	0.000289
0	7	0	0	0	0	0	0	32	0	4.3	190	380	819	102	220	820	373	805	3,001	2	3	10	1	1	1	1	1	1	2	2	6	1	2	9	0	0	0	0	0	0	1	1	5	0.002679	0.002484	0.002999	0	0	0
0	4	3	0	0	0	0	0	22	0	3	189	381	823	78	264	919	285	966	3,364	3	5	19	1	1	2	1	1	2	1	1	2	2	4	18	0	0	1	0	0	1	0	0	1	0.007006	0.00414	0.005352	0	0	0.000297
0	0	0	0	0	0	0	0	18	0	3	191	390	825	82	275	1068	300	1,007	3,909	15	29	64	1	1	2	2	2	8	7	10	21	14	28	63	0	0	1	1	1	7	6	9	20	0.046648	0.027819	0.016117	0	0	0.000256
0	0	0	0	1	0	0	0	25	1	4.4	191	393	828	82	259	832	300	948	3,045	3	9	24	1	1	2	1	1	2	1	3	6	2	8	23	0	0	1	0	0	1	0	2	5	0.006664	0.008439	0.007553	0	0	0.000328
0	7	0	2	0	0	0	1	34	1	1.4	190	392	827	65	265	610	238	970	2,233	9	19	34	1	2	2	2	3	3	3	5	9	8	18	33	0	1	1	1	2	2	2	4	8	0.033628	0.018559	0.014781	0	0.001031	0.000448
0	0	0	2	0	0	0	1	32	0	0.3	189	391	826	86	254	780	315	930	2,855	4	7	18	1	1	2	1	1	2	1	2	6	3	6	17	0	0	1	0	0	1	0	1	5	0.009531	0.006454	0.005955	0	0	0.00035
0	0	0	0	0	0	0	3	48	0	4.7	188	390	825	82	269	771	300	985	2,822	7	24	52	1	2	4	1	2	4	3	5	11	6	23	51	0	1	3	0	1	3	2	4	10	0.019992	0.023361	0.018073	0	0.001016	0.001063
0	9	3	0	0	0	0	0	32	0	2.8	187	389	824	22	147	848	81	538	3,104	3	11	39	1	1	3	1	2	6	1	5	11	2	10	38	0	0	2	0	1	5	0	4	10	0.024839	0.018587	0.012244	0	0	0.000644
0	3	0	1	0	0	0	1				192	391	823	35	122	642	128	447	2,350	1	7	19	1	1	3	1	3	6	1	3	8	0	6	18	0	0	2	0	2	5	0	2	7	0	0.013437	0.00766	0	0	0.000851
0	3	0	1	0	0	0	1	47	1	2.1	194	394	828	124	373	1251	454	1,365	4,579	4	13	57	1	1	6	2	4	12	2	5	20	3	12	56	0	0	5	1	3	11	1	4	19	0.00661	0.00879	0.012231	0	0	0.001092
0	7	0	1	0	0	0	1	26	0	2.8	193	393	827	37	209	921	135	765	3,371	2	4	33	1	1	3	1	1	6	1	3	12	1	3	32	0	0	2	0	0	5	0	2	11	0.007384	0.003922	0.009493	0	0	0.000593
0	0	0	0	0	0	0	0	27	1	3	192	392	826	64	192	916	234	703	3,353	3	8	21	1	1	2	1	1	3	1	2	4	2	7	20	0	0	1	0	0	2	0	1	3	0.008538	0.009961	0.005966	0	0	0.000298
0	7	3	0	0	0	0	0	48	0	5.3	193	395	831	45	163	753	165	597	2,756	1	5	17	1	1	2	1	3	4	1	3	5	0	4	16	0	0	1	0	2	3	0	2	4	0	0.006705	0.005806	0	0	0.000363
0	0	0	1	0	0	0	1	53	0	4	199	400	829	127	327	890	465	1,197	3,257	3	8	20	1	2	2	1	2	4	1	3	8	2	7	19	0	1	1	0	1	3	0	2	7	0.004303	0.005849	0.005833	0	0.000836	0.000307
0	12	1	1	0	0	1	1	32	0	3.6	198	399	828	129	342	852	472	1,252	3,118	3	17	42	1	1	1	1	1	1	1	5	8	2	16	41	0	0	0	0	0	0	0	4	7	0.004236	0.012782	0.013148	0	0	0
0	0	0	1	3	0	0	3	57	0	1.8	203	402	827	57	196	968	209	717	3,543	2	8	44	1	1	2	1	2	5	2	3	10	1	7	43	0	0	1	0	1	4	1	2	9	0.004793	0.009758	0.012137	0	0	0.000282
0	7	0	2	0	0	0	1	30	0	3.6	202	401	826	67	245	856	245	897	3,133	6	10	23	1	1	2	2	2	6	3	3	11	5	9	22	0	0	1	1	1	5	2	2	10	0.02039	0.010037	0.007022	0	0	0.000319
0	11	0	2	0	1	0	1	38	1	1.3	201	400	825	1	2	91	4	7	333	4	4	39	1	1	3	1	1	6	1	1	8	3	3	38	0	0	2	0	0	5	0	0	7	0.819672	0.409836	0.114094	0	0	0.006005
0	0	0	0	0	0	0	3	23	0	3.7	200	399	824	47	175	749	172	641	2,741	4	10	28	1	1	2	1	2	3	1	3	6	3	9	27	0	0	1	0	1	2	0	2	5	0.01744	0.014052	0.009849	0	0	0.000365
0	10	0	1	0	0	0	1	29	1	4.5	199	400	828	78	279	804	285	1,021	2,943	4	6	31	1	1	1	1	1	3	3	4	12	3	5	30	0	0	0	0	0	2	2	3	11	0.010509	0.004896	0.010195	0	0	0
0	0	0	0	1	0	0	0	80	1	2.7	198	399	827	37	89	737	135	326	2,697	5	15	37	2	3	6	3	4	8	3	5	10	4	14	36	1	2	5	2	3	7	2	4	9	0.029538	0.042979	0.013346	0.007384	0.00614	0.001854
0	0	0	0	3	0	0	3	63	0	2.8	197	398	826	104	289	1059	381	1,058	3,876	1	18	54	1	3	6	1	4	8	1	15	25	0	17	53	0	2	5	0	3	7	0	14	24	0	0.016072	0.013674	0	0.001891	0.00129
0	11	0	2	0	0	0	1	24	1	3.4	201	399	827	119	347	1401	436	1,270	5,128	2	6	62	1	1	4	1	1	7	2	2	15	1	5	61	0	0	3	0	0	6	1	1	14	0.002296	0.003937	0.011896	0	0	0.000585
0	9	0	0	0	0	0	0	25	0	2.8	200	398	826	77	204	791	282	747	2,895	4	7	15	1	1	1	1	1	1	3	4	5	3	6	14	0	0	0	0	0	0	2	3	4	0.010645	0.008036	0.004836	0	0	0
0	0	0	0	0	0	0	0	41	0	2.8	199	397	825	146	450	1308	534	1,647	4,787	3	14	54	1	2	6	1	3	10	1	3	16	2	13	53	0	1	5	0	2	9	0	2	15	0.003743	0.007893	0.011071	0	0.000607	0.001044
0	14	3	1	0	0	0	1	31	1	5	198	397	830	105	253	799	384	926	2,924	4	20	51	1	1	3	1	1	3	1	4	11	3	19	50	0	0	2	0	0	2	0	3	10	0.007806	0.020519	0.017098	0	0	0.000684
0	4	3	0	0	0	0	0	20	0	3.9	197	396	829	39	106	640	143	388	2,342	1	1	7	1	1	2	1	1	2	1	1	2	0	0	6	0	0	1	0	0	1	0	0	1	0	0	0.002561	0	0	0.000427
0	7	0	0	0	0	0	4	33	0	4.9	196	395	828	92	328	1160	337	1,200	4,246	4	10	26	2	2	3	2	3	6	2	3	8	3	9	25	1	1	2	1	2	5	1	2	7	0.008909	0.007497	0.005888	0.00297	0.000833	0.000471
0	9	3	0	0	0	0	0	32	0	0.1	199	395	830	44	190	758	161	695	2,774	12	22	47	2	3	5	2	4	9	2	8	19	11	21	46	1	2	4	1	3	8	1	7	18	0.068306	0.030198	0.016581	0.00621	0.002876	0.001442
0	1	0	2	0	0	0	1	71	1	0.6	198	394	829	57	174	672	209	637	2,460	2	10	20	1	1	2	1	1	3	1	2	5	1	9	19	0	0	1	0	0	2	0	1	4	0.004793	0.014132	0.007725	0	0	0.000407
0	9	0	0	1	0	1	0	56	0	0.5	197	393	828	77	276	1030	282	1,010	3,770	2	10	40	1	1	2	1	2	4	1	3	11	1	9	39	0	0	1	0	1	3	0	2	10	0.003548	0.008909	0.010345	0	0	0.000265
0	4	3	2	0	0	0	1	20	1	0.3	196	392	827	46	249	800	168	911	2,928	9	12	33	1	1	2	1	1	4	2	2	10	8	11	32	0	0	1	0	0	3	1	1	9	0.047517	0.01207	0.010929	0	0	0.000342
0	0	0	0	3	0	0	0	32	0	3.3	195	391	826	67	244	910	245	893	3,331	2	6	43	1	1	4	1	1	10	1	2	17	1	5	42	0	0	3	0	0	9	0	1	16	0.004078	0.005599	0.01261	0	0	0.000901
0	7	0	1	0	1	0	1	58	0	5.5	197	392	825	96	310	1144	351	1,135	4,187	4	9	12	3	4	4	3	4	4	3	6	7	3	8	11	2	3	3	2	3	3	2	5	6	0.008538	0.007051	0.002627	0.005692	0.002644	0.000716
0	0	0	1	0	0	0	1	73	0	5.3	196	391	824	55	169	557	201	619	2,039	7	19	35	1	1	1	2	5	7	4	12	15	6	18	34	0	0	0	1	4	6	3	11	14	0.029806	0.029101	0.016678	0	0	0
0	7	0	2	0	0	0	3	39	0	3	197	394	832	50	248	1198	183	908	4,385	6	14	58	2	2	6	2	3	12	3	8	28	5	13	57	1	1	5	1	2	11	2	7	27	0.027322	0.014322	0.013	0.005464	0.001102	0.00114
0	0	0	0	1	1	0	0	64	1	4.8	196	393	831	62	304	1146	227	1,113	4,194	4	8	23	1	1	2	1	1	4	1	1	6	3	7	22	0	0	1	0	0	3	0	0	5	0.013221	0.006291	0.005245	0	0	0.000238
0	1	0	0	0	0	0	0	57	0	3.1	195	392	830	98	293	901	359	1,072	3,298	13	29	72	1	1	5	1	1	7	3	9	20	12	28	71	0	0	4	0	0	6	2	8	19	0.033456	0.02611	0.02153	0	0	0.001213
0	9	0	0	0	0	0	0	27	0	3	196	396	830	32	118	468	117	432	1,713	2	3	19	1	1	4	1	1	6	1	1	8	1	2	18	0	0	3	0	0	5	0	0	7	0.008538	0.004631	0.010509	0	0	0.001751
0	9	0	0	1	0	0	0	54	1	2.6	195	395	829	150	412	999	549	1,508	3,656	4	5	23	2	2	2	3	3	5	3	3	11	3	4	22	1	1	1	2	2	4	2	2	10	0.005464	0.002653	0.006017	0.001821	0.000663	0.000273
0	7	0	0	0	0	0	0	55	0	0.4	195	395	829	118	383	1142	432	1,402	4,180	11	19	60	1	2	9	2	3	13	3	4	20	10	18	59	0	1	8	1	2	12	2	3	19	0.023155	0.012841	0.014116	0	0.000713	0.001914
0	7	0	0	1	0	0	2	52	0	4	194	394	828	82	329	1114	300	1,204	4,077	5	14	34	2	2	4	2	2	9	2	2	9	4	13	33	1	1	3	1	1	8	1	1	8	0.013328	0.010796	0.008094	0.003332	0.00083	0.000736
0	9	3	0	0	0	0	0	60	0	0.1	193	393	827	75	265	1064	275	970	3,894	12	27	55	2	2	4	3	3	5	3	4	8	11	26	54	1	1	3	2	2	4	2	3	7	0.040073	0.026807	0.013867	0.003643	0.001031	0.00077
0	9	0	0	1	0	0	0	56	1	4.1	195	396	832	35	151	791	128	553	2,895	8	15	41	2	2	5	2	3	7	4	6	11	7	14	40	1	1	4	1	2	6	3	5	10	0.054645	0.025332	0.013817	0.007806	0.001809	0.001382
0	0	0	0	1	0	0	0	55	0	2.9	197	399	831	145	548	1623	531	2,006	5,940	3	8	29	1	1	2	1	1	3	1	1	5	2	7	28	0	0	1	0	0	2	0	0	4	0.003769	0.00349	0.004714	0	0	0.000168
0	9	3	1	0	0	0	1	62	1	0.4	196	398	830	87	313	1078	318	1,146	3,945	14	29	61	2	2	4	2	2	4	2	3	9	13	28	60	1	1	3	1	1	3	1	2	8	0.040827	0.024442	0.015207	0.003141	0.000873	0.00076
0	0	0	1	0	0	0	1	53	0	3	195	397	829	36	212	1026	132	776	3,755	11	18	48	1	3	4	2	5	7	6	11	22	10	17	47	0	2	3	1	4	6	5	10	21	0.075896	0.021909	0.012516	0	0.002578	0.000799
0	0	0	1	0	0	0	1	17	0	2.9	194	396	828	113	373	1462	414	1,365	5,351	9	30	60	1	3	4	2	4	7	4	7	13	8	29	59	0	2	3	1	3	6	3	6	12	0.019343	0.021243	0.011026	0	0.001465	0.000561
0	4	0	1	0	0	0	1	55	0	3.4	193	395	827	120	438	1373	439	1,603	5,025	5	17	54	1	1	3	1	1	5	1	2	14	4	16	53	0	0	2	0	0	4	0	1	13	0.009107	0.009981	0.010547	0	0	0.000398
0	9	1	1	0	0	0	1	18	0	4.9	192	394	826	51	140	720	187	512	2,635	3	6	24	2	2	3	2	2	4	2	2	7	2	5	23	1	1	2	1	1	3	1	1	6	0.010715	0.009758	0.008728	0.005357	0.001952	0.000759
0	4	0	1	0	0	0	1	31	1	2.9	191	393	825	54	201	780	198	736	2,855	1	6	36	1	2	4	1	2	5	1	3	8	0	5	35	0	1	3	0	1	4	0	2	7	0	0.006797	0.01226	0	0.001359	0.001051
0	3	0	1	0	0	0	1	70	1	2.6	190	392	824	60	266	1043	220	974	3,817	2	2	16	2	2	4	2	2	6	2	2	7	1	1	15	1	1	3	1	1	5	1	1	6	0.004554	0.001027	0.003929	0.004554	0.001027	0.000786
0	1	0	2	0	0	0	1	57	1	2	189	391	823	25	59	158	92	216	578	1	4	6	1	1	2	1	2	4	1	2	4	0	3	5	0	0	1	0	1	3	0	1	3	0	0.013893	0.008646	0	0	0.001729
0	0	0	0	4	0	0	0	40	0	0.7	189	396	829	62	189	829	227	692	3,034	4	19	51	1	3	4	1	3	4	1	8	14	3	18	50	0	2	3	0	2	3	0	7	13	0.013221	0.026021	0.016479	0	0.002891	0.000989
0	9	0	1	0	0	0	1	21	1	2.9	188	395	828	151	535	1315	553	1,958	4,813	4	10	34	2	2	3	2	3	7	2	5	10	3	9	33	1	1	2	1	2	6	1	4	9	0.005428	0.004596	0.006857	0.001809	0.000511	0.000416
0	0	0	0	0	0	0	0	44	0	2	187	394	827	113	398	1149	414	1,457	4,205	8	18	48	1	1	6	2	2	10	3	6	16	7	17	47	0	0	5	1	1	9	2	5	15	0.016925	0.01167	0.011176	0	0	0.001189
0	10	0	0	0	0	0	0	23	1	3.2	190	393	830	48	207	656	176	758	2,401	2	3	16	1	1	2	1	1	2	2	2	6	1	2	15	0	0	1	0	0	1	1	1	5	0.005692	0.00264	0.006248	0	0	0.000417
0	0	0	2	0	0	0	3	47	0	3.2	189	392	829	45	149	774	165	545	2,833	2	21	47	1	3	3	1	3	4	1	5	11	1	20	46	0	2	2	0	2	3	0	4	10	0.006072	0.036674	0.016238	0	0.003667	0.000706
0	7	0	0	0	0	0	5	42	0	2.9	193	391	827	96	310	879	351	1,135	3,217	2	8	31	1	1	2	1	2	7	2	3	10	1	7	30	0	0	1	0	1	6	1	2	9	0.002846	0.00617	0.009325	0	0	0.000311
0	10	0	0	0	0	0	0	28	1	3.2	198	396	826	91	284	656	333	1,039	2,401	10	19	28	1	1	2	3	3	6	3	5	10	9	18	27	0	0	1	2	2	5	2	4	9	0.027022	0.017317	0.011246	0	0	0.000417
0	9	0	1	0	0	0	1	32	1	1.6	197	395	825	97	301	722	355	1,102	2,643	1	10	24	1	3	4	1	4	6	1	4	6	0	9	23	0	2	3	0	3	5	0	3	5	0	0.008169	0.008704	0	0.001815	0.001135
0	13	1	1	0	0	0	1	33	0	2.1	196	394	824	32	272	1197	117	996	4,381	1	2	24	1	1	1	1	1	1	1	1	6	0	1	23	0	0	0	0	0	0	0	0	5	0	0.001005	0.00525	0	0	0
0	99	0	2	0	0	0	1	22	0	2.9	195	393	823	50	222	1156	183	813	4,231	5	18	51	2	2	4	2	6	11	2	7	19	4	17	50	1	1	3	1	5	10	1	6	18	0.021858	0.020923	0.011818	0.005464	0.001231	0.000709
0	0	0	2	0	0	0	1	59	0	0.5	194	392	822	73	305	1191	267	1,116	4,359	9	17	51	2	4	6	3	6	9	4	7	14	8	16	50	1	3	5	2	5	8	3	6	13	0.029942	0.014333	0.01147	0.003743	0.002687	0.001147
0	0	0	1	0	0	0	1	75	1	2.5	195	399	821	86	268	1017	315	981	3,722	1	8	24	1	2	4	1	3	6	1	4	10	0	7	23	0	1	3	0	2	5	0	3	9	0	0.007136	0.006179	0	0.001019	0.000806
0	0	0	2	3	0	0	1	48	0	2.9	194	398	820	50	222	1156	183	813	4,231	5	18	51	1	1	3	1	5	10	1	6	18	4	17	50	0	0	2	0	4	9	0	5	17	0.021858	0.020923	0.011818	0	0	0.000473
0	0	0	0	0	0	0	0	44	0	3.1	193	397	819	61	236	763	223	864	2,793	3	5	19	1	1	1	1	1	2	2	2	3	2	4	18	0	0	0	0	0	1	1	1	2	0.008958	0.004631	0.006446	0	0	0
0	7	0	1	0	0	0	1	60	0	5.6	193	396	818	54	223	983	198	816	3,598	4	11	23	1	2	4	2	3	6	2	3	7	3	10	22	0	1	3	1	2	5	1	2	6	0.015179	0.012252	0.006115	0	0.001225	0.000834
0	9	0	0	0	0	0	5	43	0	1.7	192	395	817	31	130	652	113	476	2,386	7	12	59	1	1	2	1	1	6	2	3	14	6	11	58	0	0	1	0	0	5	1	2	13	0.052882	0.023119	0.024305	0	0	0.000419
0	0	0	0	3	0	0	1	47	0	3.7	191	394	816	108	313	992	395	1,146	3,631	1	5	32	1	1	5	1	1	5	1	1	10	0	4	31	0	0	4	0	0	4	0	0	9	0	0.003492	0.008538	0	0	0.001102
0	0	0	2	0	0	0	1	81	1		190	393	815	77	241	770	282	882	2,818	2	9	12	2	2	2	2	2	2	2	3	3	1	8	11	1	1	1	1	1	1	1	2	2	0.003548	0.00907	0.003903	0.003548	0.001134	0.000355
0	0	0	0	0	0	0	0	50	0	2.4	205	415	843	56	150	623	205	549	2,280	5	8	26	1	1	2	1	1	6	1	2	12	4	7	25	0	0	1	0	0	5	0	1	11	0.019516	0.01275	0.010964	0	0	0.000439
0	9	0	0	1	0	0	0	61	0	1.1	204	414	842	52	212	727	190	776	2,661	8	17	47	1	1	3	1	1	4	3	4	14	7	16	46	0	0	2	0	0	3	2	3	13	0.03678	0.020621	0.017288	0	0	0.000752
0	7	1	0	0	0	0	0	49	0	1.3	205	413	841	48	164	594	176	600	2,174	1	3	29	1	1	2	1	1	5	1	1	8	0	2	28	0	0	1	0	0	4	0	0	7	0	0.003332	0.012879	0	0	0.00046
0	7	0	1	0	0	0	1	51	0	3.6	204	412	840	85	292	872	311	1,069	3,192	1	6	16	1	2	2	1	2	2	1	3	5	0	5	15	0	1	1	0	1	1	0	2	4	0	0.004678	0.0047	0	0.000936	0.000313
0	7	0	0	0	0	0	0	48	0	3	203	411	839	146	377	739	534	1,380	2,705	9	15	25	2	3	6	2	3	6	4	6	9	8	14	24	1	2	5	1	2	5	3	5	8	0.014971	0.010146	0.008873	0.001871	0.001449	0.001849
0	9	0	0	0	0	0	0	49	0	1.1	202	411	844	88	321	1117	322	1,175	4,088	4	8	12	1	3	3	1	3	3	2	5	6	3	7	11	0	2	2	0	2	2	1	4	5	0.009314	0.005958	0.002691	0	0.001702	0.000489
0	0	3	0	0	0	0	5	42	0	2.6	201	410	843	92	275	1063	337	1,007	3,891	4	23	42	2	2	2	2	4	7	2	13	18	3	22	41	1	1	1	1	3	6	1	12	17	0.008909	0.021858	0.010538	0.00297	0.000994	0.000257
0	9	0	0	1	0	0	0	53	0	0.7	200	409	842	60	150	841	220	549	3,078	2	3	20	1	1	2	1	1	3	1	1	5	1	2	19	0	0	1	0	0	2	0	0	4	0.004554	0.003643	0.006173	0	0	0.000325
0	7	0	2	0	0	0	1	28	1	2.7	202	411	845	37	130	565	135	476	2,068	11	23	39	2	4	5	2	4	7	4	7	14	10	22	38	1	3	4	1	3	6	3	6	13	0.073844	0.046238	0.018376	0.007384	0.006305	0.001934
0	7	0	1	0	0	0	1	22	0	2.6	201	410	844	152	405	1037	556	1,482	3,795	2	6	25	1	2	2	1	2	5	1	2	10	1	5	24	0	1	1	0	1	4	0	1	9	0.001798	0.003373	0.006323	0	0.000675	0.000263
0	13	0	1	0	0	0	1	46	0	2.7	204	409	846	50	146	597	183	534	2,185	19	24	36	2	2	4	2	2	5	4	4	11	18	23	35	1	1	3	1	1	4	3	3	10	0.098361	0.043042	0.016018	0.005464	0.001871	0.001373
0	0	1	0	0	0	0	0	44	0	3.8	203	408	845	70	222	713	256	813	2,610	1	3	12	1	1	1	1	2	2	1	2	3	0	2	11	0	0	0	0	1	1	0	1	2	0	0.002461	0.004215	0	0	0
0	4	3	0	3	0	0	2	21	1	1.1	209	414	849	78	310	1101	285	1,135	4,030	3	6	11	1	1	2	1	1	2	2	2	5	2	5	10	0	0	1	0	0	1	1	1	4	0.007006	0.004407	0.002482	0	0	0.000248
0	7	0	0	3	0	0	2	35	0	1.3	202	407	844	142	393	1171	520	1,438	4,286	7	13	51	1	1	3	1	1	3	3	3	6	6	12	50	0	0	2	0	0	2	2	2	5	0.011545	0.008343	0.011666	0	0	0.000467
0	7	0	1	0	1	0	1	35	0	3.7	208	413	848	43	276	1028	157	1,010	3,762	1	8	34	1	2	3	1	2	4	1	3	7	0	7	33	0	1	2	0	1	3	0	2	6	0	0.00693	0.008771	0	0.00099	0.000532
0	3	3	0	0	0	0	0	23	1	3	207	412	847	47	135	554	172	494	2,028	7	11	24	1	1	3	2	2	4	3	4	6	6	10	23	0	0	2	1	1	3	2	3	5	0.03488	0.020239	0.011343	0	0	0.000986
0	7	3	0	0	0	0	0	32	0	3.2	206	411	846	74	293	1093	271	1,072	4,000	6	15	63	1	1	2	2	3	6	3	5	11	5	14	62	0	0	1	1	2	5	2	4	10	0.018461	0.013055	0.015499	0	0	0.00025
0	4	3	1	0	0	0	1	32	1	3.1	205	410	845	78	254	1173	285	930	4,293	4	8	24	1	1	5	1	3	7	1	4	10	3	7	23	0	0	4	0	2	6	0	3	9	0.010509	0.00753	0.005357	0	0	0.000932
0	1	0	0	0	0	0	0	71	0	1.6	204	409	844	101	307	1263	370	1,124	4,623	11	16	59	4	4	9	6	7	16	7	9	21	10	15	58	3	3	8	5	6	15	6	8	20	0.027052	0.01335	0.012547	0.008116	0.00267	0.001731
0	7	3	0	0	0	0	0	43	0	1.6	207	412	843	108	387	1174	395	1,416	4,297	5	24	56	1	2	4	2	4	7	2	5	11	4	23	55	0	1	3	1	3	6	1	4	10	0.010119	0.016238	0.0128	0	0.000706	0.000698
0	9	0	1	0	0	0	1	59	0	2.8	206	411	842	103	324	1048	377	1,186	3,836	3	7	17	1	1	3	1	1	3	1	1	3	2	6	16	0	0	2	0	0	2	0	0	2	0.005305	0.00506	0.004171	0	0	0.000521
0	9	0	0	0	0	0	0	45	0	4	205	410	841	71	261	621	260	955	2,273	3	10	18	1	2	2	1	2	3	1	3	8	2	9	17	0	1	1	0	1	2	0	2	7	0.007696	0.009422	0.00748	0	0.001047	0.00044
0	9	0	2	0	0	0	1	18	0	2.9	204	409	840	135	286	748	494	1,047	2,738	3	5	11	1	1	1	1	1	2	1	2	3	2	4	10	0	0	0	0	0	1	0	1	2	0.004048	0.003821	0.003653	0	0	0
0	0	0	2	3	0	0	1	34	1	2.4	205	416	839	108	337	1015	395	1,233	3,715	2	4	25	2	2	3	2	2	4	2	2	6	1	3	24	1	1	2	1	1	3	1	1	5	0.00253	0.002432	0.00646	0.00253	0.000811	0.000538
0	7	0	0	0	0	0	0	48	0	2.7	204	415	838	45	224	1025	165	820	3,752	4	15	48	1	3	4	2	5	8	3	10	18	3	14	47	0	2	3	1	4	7	2	9	17	0.018215	0.017077	0.012528	0	0.00244	0.0008
0	7	0	2	3	1	0	1	42	0	3.2	208	417	837	49	135	778	179	494	2,847	8	14	48	1	1	5	1	1	5	3	4	12	7	13	47	0	0	4	0	0	4	2	3	11	0.039032	0.02631	0.016506	0	0	0.001405
0	9	0	0	0	0	0	0	44	1	1.8	208	420	836	70	210	732	256	769	2,679	4	8	33	1	2	2	1	3	3	2	4	10	3	7	32	0	1	1	0	2	2	1	3	9	0.01171	0.009107	0.011944	0	0.001301	0.000373
0	3	0	2	0	0	1	1	47	0	2.7	207	419	835	139	451	1298	509	1,651	4,751	1	7	40	1	1	4	1	1	9	1	1	13	0	6	39	0	0	3	0	0	8	0	0	12	0	0.003635	0.008209	0	0	0.000631
0	7	0	0	1	0	0	0	37	1	2.7	214	418	834	46	173	596	168	633	2,181	3	14	39	1	1	2	1	1	4	2	4	10	2	13	38	0	0	1	0	0	3	1	3	9	0.011879	0.020531	0.01742	0	0	0.000458
0	0	0	0	0	0	0	0	97	1	0.5	213	417	833	75	298	1196	275	1,091	4,377	1	10	49	1	1	3	1	2	8	1	3	16	0	9	48	0	0	2	0	1	7	0	2	15	0	0.008252	0.010966	0	0	0.000457
0	0	0	1	0	0	0	1	28	1	3	212	416	832	91	224	652	333	820	2,386	5	6	39	1	1	2	1	1	5	2	2	14	4	5	38	0	0	1	0	0	4	1	1	13	0.01201	0.006099	0.015924	0	0	0.000419
0	9	1	0	1	0	0	0	46	0	1.4	211	415	831	80	297	1275	293	1,087	4,667	6	20	58	1	5	9	1	8	14	2	10	19	5	19	57	0	4	8	0	7	13	1	9	18	0.017077	0.017479	0.012215	0	0.00368	0.001714
0	9	0	0	0	0	0	5	49	1	2.2	210	414	830	41	159	686	150	582	2,511	4	15	37	1	1	5	2	2	7	2	2	9	3	14	36	0	0	4	1	1	6	1	1	8	0.019992	0.024057	0.014338	0	0	0.001593
0	7	0	2	0	0	1	1	27	0	1.4	209	413	829	72	257	760	264	941	2,782	16	26	68	3	3	5	3	3	8	4	7	21	15	25	67	2	2	4	2	2	7	3	6	20	0.056922	0.026578	0.024087	0.00759	0.002126	0.001438
0	10	3	2	0	1	0	1	29	1	1.7	211	415	831	51	157	667	187	575	2,441	2	8	21	1	1	2	1	1	4	1	3	6	1	7	20	0	0	1	0	0	3	0	2	5	0.005357	0.012182	0.008193	0	0	0.00041
0	9	3	0	0	0	0	0	41	0	3.2	210	414	830	94	298	1061	344	1,091	3,883	2	16	52	1	1	3	1	1	3	1	2	6	1	15	51	0	0	2	0	0	2	0	1	5	0.002907	0.013753	0.013133	0	0	0.000515
0	0	0	2	0	0	0	1	48	0	3.3	209	413	829	130	388	1329	476	1,420	4,864	8	25	52	1	2	3	3	4	6	5	10	14	7	24	51	0	1	2	2	3	5	4	9	13	0.014712	0.0169	0.010485	0	0.000704	0.000411
0	4	0	0	0	0	0	0	16	1	5.6	208	412	828	66	255	1161	242	933	4,249	2	7	16	1	1	2	1	1	2	1	3	4	1	6	15	0	0	1	0	0	1	0	2	3	0.00414	0.006429	0.00353	0	0	0.000235
0	7	3	2	0	0	0	5	26	1	3.3	207	411	827	36	149	575	132	545	2,105	4	13	22	1	2	2	1	3	3	2	4	4	3	12	21	0	1	1	0	2	2	1	3	3	0.022769	0.022005	0.009979	0	0.001834	0.000475
0	4	0	1	0	0	0	1	23	1	1	208	416	830	91	277	1231	333	1,014	4,505	1	2	17	1	1	1	1	1	1	1	1	3	0	1	16	0	0	0	0	0	0	0	0	2	0	0.000986	0.003551	0	0	0
0	10	3	1	0	0	0	1	27	1	1.6	207	415	829	56	213	969	205	780	3,547	7	17	50	1	5	7	2	6	11	3	9	17	6	16	49	0	4	6	1	5	10	2	8	16	0.029274	0.020524	0.013816	0	0.005131	0.001692
0	4	3	0	0	0	0	5	20	0	1.4	206	414	828	67	188	465	245	688	1,702	1	6	23	1	2	6	1	2	6	1	2	7	0	5	22	0	1	5	0	1	5	0	1	6	0	0.007267	0.012927	0	0.001453	0.002938
0	11	3	2	0	0	0	1	26	0	0.1	205	413	827	78	197	534	285	721	1,954	4	12	35	1	2	2	1	2	4	2	5	11	3	11	34	0	1	1	0	1	3	1	4	10	0.010509	0.015256	0.017396	0	0.001387	0.000512
0	7	3	2	0	0	0	1	29	1	6.1	204	412	826	44	253	997	161	926	3,649	9	12	17	1	2	2	1	2	2	4	5	5	8	11	16	0	1	1	0	1	1	3	4	4	0.049677	0.011879	0.004385	0	0.00108	0.000274
0	4	3	0	0	0	0	0	21	1	2.6	203	411	825	13	74	542	48	271	1,984	1	4	18	1	1	2	1	1	2	1	2	6	0	3	17	0	0	1	0	0	1	0	1	5	0	0.011077	0.00857	0	0	0.000504
0	0	1	0	0	0	0	3	40	0	2.6	202	410	824	65	267	1066	238	977	3,902	5	12	42	1	1	2	1	1	6	2	2	8	4	11	41	0	0	1	0	0	5	1	1	7	0.016814	0.011256	0.010509	0	0	0.000256
0	3	0	2	0	1	0	1	43	1	2.1	201	409	823	132	367	1031	483	1,343	3,773	5	10	65	1	1	1	1	1	7	1	1	14	4	9	64	0	0	0	0	0	6	0	0	13	0.00828	0.0067	0.016961	0	0	0
0	9	3	2	0	0	0	1	21	0	0.8	201	410	826	86	256	799	315	937	2,924	5	19	41	1	1	4	2	5	10	2	6	12	4	18	40	0	0	3	1	4	9	1	5	11	0.012708	0.019211	0.013678	0	0	0.001026
0	7	0	2	0	0	0	1	36	1	2.7	200	409	825	6	60	485	22	220	1,775	3	11	21	2	2	2	2	3	4	2	4	7	2	10	20	1	1	1	1	2	3	1	3	6	0.091075	0.045537	0.011267	0.045537	0.004554	0.000563
0	11	0	1	0	0	0	1	64	1	3.1	199	408	824	67	274	965	245	1,003	3,532	2	2	21	1	1	3	1	1	6	1	1	7	1	1	20	0	0	2	0	0	5	0	0	6	0.004078	0.000997	0.005663	0	0	0.000566
0	7	0	0	0	0	0	0	37	0	1	203	409	825	75	261	829	275	955	3,034	4	7	34	1	1	2	2	2	5	2	2	7	3	6	33	0	0	1	1	1	4	1	1	6	0.010929	0.006281	0.010876	0	0	0.00033
0	4	0	0	0	0	0	0	24	0	2.3	202	408	824	58	149	546	212	545	1,998	1	3	28	1	1	5	1	2	10	1	2	13	0	2	27	0	0	4	0	1	9	0	1	12	0	0.003667	0.013511	0	0	0.002002
0	9	0	2	0	0	0	1	27	1	3	201	407	823	95	276	821	348	1,010	3,005	4	11	31	1	1	2	1	1	3	3	3	7	3	10	30	0	0	1	0	0	2	2	2	6	0.008628	0.009899	0.009984	0	0	0.000333
0	7	0	2	0	0	0	1	51	0	3.5	200	406	822	60	221	650	220	809	2,379	3	5	17	1	1	1	1	1	3	1	1	6	2	4	16	0	0	0	0	0	2	0	0	5	0.009107	0.004945	0.006726	0	0	0
0	7	0	0	0	0	0	0	49	1	2.2	202	407	821	75	246	859	275	900	3,144	4	19	50	1	5	5	1	7	15	2	12	25	3	18	49	0	4	4	0	6	14	1	11	24	0.010929	0.019992	0.015586	0	0.004443	0.001272
0	7	0	0	0	0	0	0	46	0	3	201	406	820	33	95	631	121	348	2,309	2	3	40	2	2	5	2	2	6	2	2	13	1	2	39	1	1	4	1	1	5	1	1	12	0.00828	0.005752	0.016887	0.00828	0.002876	0.001732
0	5	0	0	0	0	0	0	58	0	2.3	200	405	819	133	353	1190	487	1,292	4,355	1	6	12	1	1	1	1	2	2	1	3	5	0	5	11	0	0	0	0	1	1	0	2	4	0	0.00387	0.002526	0	0	0
0	14	0	1	3	0	1	1	21	0	0.7	199	404	818	56	183	678	205	670	2,481	12	20	48	2	3	9	2	5	11	5	9	16	11	19	47	1	2	8	1	4	10	4	8	15	0.053669	0.028368	0.01894	0.004879	0.002986	0.003224
0	3	0	2	0	0	0	1	54	1	4.4	198	403	817	101	353	961	370	1,292	3,517	1	5	17	1	1	1	1	1	1	1	1	3	0	4	16	0	0	0	0	0	0	0	0	2	0	0.003096	0.004549	0	0	0
0	7	1	0	0	0	0	0	59	0	1.7	200	402	822	43	191	775	157	699	2,837	6	22	49	1	3	6	1	3	10	2	4	18	5	21	48	0	2	5	0	2	9	1	3	17	0.03177	0.03004	0.016922	0	0.002861	0.001763
0	9	3	0	0	0	0	0	24	1	0.1	200	401	823	33	197	793	121	721	2,902	5	10	25	1	1	4	1	2	6	2	5	10	4	9	24	0	0	3	0	1	5	1	4	9	0.033118	0.012482	0.008269	0	0	0.001034
0	0	1	1	3	0	0	1	55	0	4.6	199	400	822	33	114	477	121	417	1,746	7	8	26	2	2	4	2	3	5	4	5	9	6	7	25	1	1	3	1	2	4	3	4	8	0.049677	0.016777	0.01432	0.00828	0.002397	0.001718
0	9	0	0	4	0	1	0	49	0		198	399	821	126	338	960	461	1,237	3,514	1	7	26	1	1	2	1	1	3	1	1	3	0	6	25	0	0	1	0	0	2	0	0	2	0	0.00485	0.007115	0	0	0.000285
0	4	3	0	0	0	0	5	23	1	3.1	198	403	822	87	399	1462	318	1,460	5,351	7	19	63	1	1	2	1	1	7	2	5	16	6	18	62	0	0	1	0	0	6	1	4	15	0.018843	0.012326	0.011587	0	0	0.000187
0	7	0	1	0	0	0	1	32	0	2.9	197	402	821	209	495	950	765	1,812	3,477	5	14	43	1	1	1	1	2	4	1	3	14	4	13	42	0	0	0	0	1	3	0	2	13	0.005229	0.007176	0.012079	0	0	0
0	10	3	2	0	0	0	1	30	1		196	401	820	30	174	768	110	637	2,811	1	1	8	1	1	1	1	1	2	1	1	4	0	0	7	0	0	0	0	0	1	0	0	3	0	0	0.00249	0	0	0
0	7	0	1	0	0	0	1	70	0	0.3	198	403	822	58	187	809	212	684	2,961	1	9	37	1	1	3	1	2	4	1	4	8	0	8	36	0	0	2	0	1	3	0	3	7	0	0.011689	0.012158	0	0	0.000675
0	0	0	1	0	0	0	1	66	0	3.2	197	402	821	71	205	571	260	750	2,090	7	16	21	1	1	2	1	2	4	1	2	4	6	15	20	0	0	1	0	1	3	0	1	3	0.023089	0.019992	0.00957	0	0	0.000479
0	4	3	0	0	0	0	0	23	1	0.1	196	401	820	51	211	858	187	772	3,140	11	18	40	3	3	3	4	4	5	5	7	10	10	17	39	2	2	2	3	3	4	4	6	9	0.053573	0.022013	0.012419	0.010715	0.00259	0.000637
0	7	3	2	0	0	0	1	29	1		203	405	819	77	241	770	282	882	2,818	2	9	12	1	1	1	1	2	2	1	2	2	1	8	11	0	0	0	0	1	1	0	1	1	0.003548	0.00907	0.003903	0	0	0
0	3	0	1	0	0	0	1	45	1	1.4	202	404	818	62	199	789	227	728	2,888	5	13	38	3	5	5	3	5	6	3	5	11	4	12	37	2	4	4	2	4	5	2	4	10	0.017627	0.016476	0.012813	0.008814	0.005492	0.001385
0	7	3	1	0	0	0	1	35	0	1	201	403	817	97	278	940	355	1,017	3,440	6	15	32	1	1	1	1	1	2	3	5	9	5	14	31	0	0	0	0	0	1	2	4	8	0.014084	0.013759	0.009011	0	0	0
0	7	0	1	0	0	0	1	45	0	3.6	200	402	816	62	222	788	227	813	2,884	3	8	32	1	1	2	1	1	4	1	2	11	2	7	31	0	0	1	0	0	3	0	1	10	0.008814	0.008615	0.010749	0	0	0.000347
0	3	1	2	0	0	0	1	26	1	5.4	199	401	815	75	276	1084	275	1,010	3,967	6	15	28	1	2	2	1	2	2	1	3	5	5	14	27	0	1	1	0	1	1	0	2	4	0.018215	0.013859	0.006805	0	0.00099	0.000252
0	7	2	0	0	0	0	0	40	0	1	198	400	814	64	208	662	234	761	2,423	5	10	48	1	1	2	1	1	7	1	1	13	4	9	47	0	0	1	0	0	6	0	0	12	0.017077	0.011822	0.019398	0	0	0.000413
0	0	0	0	0	0	0	0	72	0	3.1	201	402	821	169	409	994	619	1,497	3,638	6	10	33	1	1	1	1	1	1	1	1	6	5	9	32	0	0	0	0	0	0	0	0	5	0.008084	0.006012	0.008796	0	0	0
0	10	0	2	0	0	0	1	29	1	1.3	200	401	820	37	71	225	135	260	824	31	31	51	3	3	5	4	4	7	5	5	10	30	30	50	2	2	4	3	3	6	4	4	9	0.221533	0.115447	0.060716	0.014769	0.007696	0.004857
0	0	3	1	0	0	0	5	24	1	4.7	201	407	822	44	89	400	161	326	1,464	5	14	32	1	2	2	1	2	2	2	3	7	4	13	31	0	1	1	0	1	1	1	2	6	0.024839	0.039909	0.021175	0	0.00307	0.000683
0	0	1	1	0	0	0	1	44	0	3	197	404	824	76	258	1075	278	944	3,935	5	23	42	1	1	2	1	3	7	1	12	20	4	22	41	0	0	1	0	2	6	0	11	19	0.01438	0.023298	0.010421	0	0	0.000254
0	0	0	0	1	0	0	0	62	0	4.4	201	409	826	106	372	947	388	1,362	3,466	6	10	29	1	1	2	1	1	3	3	3	5	5	9	28	0	0	1	0	0	2	2	2	4	0.012888	0.00661	0.008078	0	0	0.000289
0	11	3	2	0	0	0	1	29	1	1.1	200	408	825	72	196	690	264	717	2,525	2	6	16	1	1	2	1	2	3	1	3	5	1	5	15	0	0	1	0	1	2	0	2	4	0.003795	0.00697	0.00594	0	0	0.000396
0	9	0	0	0	0	0	0	60	0	4.5	199	407	824	18	85	520	66	311	1,903	2	3	11	1	1	2	1	1	3	1	2	4	1	2	10	0	0	1	0	0	2	0	1	3	0.015179	0.006429	0.005254	0	0	0.000525
0	13	3	0	0	0	0	0	28	0	5.6	205	411	829	64	254	997	234	930	3,649	3	9	24	1	2	3	1	2	4	1	3	6	2	8	23	0	1	2	0	1	3	0	2	5	0.008538	0.008605	0.006303	0	0.001076	0.000548
0	10	1	1	0	0	0	1	30	0		204	410	828	17	82	355	62	300	1,299	2	4	6	1	1	1	1	1	1	1	1	1	1	3	5	0	0	0	0	0	0	0	0	0	0.016072	0.009996	0.003848	0	0	0
0	10	3	2	0	0	0	1	24	1	3.4	203	409	827	83	341	1058	304	1,248	3,872	6	13	31	1	1	2	1	1	5	1	1	8	5	12	30	0	0	1	0	0	4	0	0	7	0.016459	0.009615	0.007747	0	0	0.000258
0	9	0	0	0	0	0	0	48	0	3.1	202	408	826	78	312	948	285	1,142	3,470	6	12	35	2	2	5	3	3	7	3	5	15	5	11	34	1	1	4	2	2	6	2	4	14	0.017514	0.009633	0.009799	0.003503	0.000876	0.001153
0	9	0	0	1	0	0	0	49	0	4.1	202	409	825	32	224	924	117	820	3,382	4	12	23	1	1	2	1	1	4	2	4	8	3	11	22	0	0	1	0	0	3	1	3	7	0.025615	0.013417	0.006505	0	0	0.000296
0	10	0	0	0	0	1	0	25	0	1.4	201	408	824	88	302	1046	322	1,105	3,828	5	16	60	1	1	7	1	2	12	3	5	17	4	15	59	0	0	6	0	1	11	2	4	16	0.012419	0.013571	0.015411	0	0	0.001567
0	7	0	0	0	0	0	0	41	1	5.5	200	407	823	99	305	1097	362	1,116	4,015	2	12	18	1	1	1	1	1	3	1	4	6	1	11	17	0	0	0	0	0	2	0	3	5	0.00276	0.009854	0.004234	0	0	0
0	0	0	0	0	0	0	3	73	1	3.3	199	406	822	54	205	661	198	750	2,419	3	6	23	1	1	2	2	3	7	3	4	9	2	5	22	0	0	1	1	2	6	2	3	8	0.010119	0.006664	0.009094	0	0	0.000413
0	10	0	0	3	0	0	0	62	0	5.9	198	405	821	63	198	682	231	725	2,496	1	1	16	1	1	2	1	1	2	1	1	2	0	0	15	0	0	1	0	0	1	0	0	1	0	0	0.006009	0	0	0.000401
0	4	0	2	0	0	0	1	15	0	0.3	197	406	828	83	349	1270	304	1,277	4,648	3	6	52	1	1	6	1	1	10	1	1	16	2	5	51	0	0	5	0	0	9	0	0	15	0.006584	0.003914	0.010972	0	0	0.001076
0	0	0	1	0	0	0	1	79	1	0.5	196	405	827	43	154	513	157	564	1,878	9	17	35	2	2	5	2	4	8	2	6	12	8	16	34	1	1	4	1	3	7	1	5	11	0.050832	0.028387	0.018108	0.006354	0.001774	0.00213
0	9	0	2	1	0	0	3	35	0	0.5	195	404	826	132	370	1129	483	1,354	4,132	1	25	64	1	2	5	1	5	10	1	7	19	0	24	63	0	1	4	0	4	9	0	6	18	0	0.017723	0.015246	0	0.000738	0.000968
0	7	0	0	0	1	0	0	52	0	1.4	194	403	825	102	337	1289	373	1,233	4,718	11	17	49	3	3	9	5	5	13	6	7	18	10	16	48	2	2	8	4	4	12	5	6	17	0.026787	0.012972	0.010174	0.005357	0.001622	0.001696
0	4	3	2	0	0	0	1	24	1	1.6	193	402	824	67	196	750	245	717	2,745	2	10	33	1	2	7	1	2	7	1	2	8	1	9	32	0	1	6	0	1	6	0	1	7	0.004078	0.012546	0.011658	0	0.001394	0.002186
0	0	0	2	0	0	0	5	69	1	3.1	192	401	823	131	363	1104	479	1,329	4,041	6	12	53	1	1	5	1	1	6	1	2	13	5	11	52	0	0	4	0	0	5	0	1	12	0.010428	0.00828	0.012869	0	0	0.00099
0	0	0	2	3	0	0	1	46	1		195	404	826	57	303	925	209	1,109	3,386	1	3	9	1	1	1	1	1	1	1	1	2	0	2	8	0	0	0	0	0	0	0	0	1	0	0.001803	0.002363	0	0	0
0	9	3	2	3	0	0	1	54	0	2.3	197	404	827	43	175	872	157	641	3,192	6	16	38	3	4	4	3	5	5	3	6	9	5	15	37	2	3	3	2	4	4	2	5	8	0.03177	0.023419	0.011593	0.012708	0.004684	0.00094
0	10	0	0	0	0	0	2	52	1		196	403	826	37	112	436	135	410	1,596	2	5	14	1	1	1	1	1	2	1	1	4	1	4	13	0	0	0	0	0	1	0	0	3	0.007384	0.009758	0.008147	0	0	0
0	1	0	2	1	0	0	1	50	0	3.7	195	402	825	57	174	938	209	637	3,433	3	7	34	1	1	2	1	1	7	1	1	9	2	6	33	0	0	1	0	0	6	0	0	8	0.009587	0.009422	0.009612	0	0	0.000291
0	3	0	1	0	0	0	1	32	1	4.9	195	403	828	55	139	718	201	509	2,628	3	6	25	1	1	3	1	1	3	1	1	8	2	5	24	0	0	2	0	0	2	0	0	7	0.009935	0.009828	0.009133	0	0	0.000761
0	4	0	1	3	0	0	1	21	0	0.8	194	402	827	59	209	906	216	765	3,316	2	4	20	1	1	1	1	1	1	1	1	3	1	3	19	0	0	0	0	0	0	0	0	2	0.004631	0.003922	0.00573	0	0	0
0	7	0	0	0	0	1	0	52	0	2.1	192	400	825	67	239	858	245	875	3,140	3	9	26	1	1	2	1	2	4	1	3	5	2	8	25	0	0	1	0	1	3	0	2	4	0.008156	0.009146	0.007961	0	0	0.000318
0	1	1	0	0	0	0	0	66	0	6	191	399	824	73	277	1177	267	1,014	4,308	4	10	11	2	2	2	2	2	2	2	2	2	3	9	10	1	1	1	1	1	1	1	1	1	0.011228	0.008877	0.002321	0.003743	0.000986	0.000232
0	0	1	0	1	0	1	4	57	0	1.8	192	401	822	116	391	1052	425	1,431	3,850	5	8	26	1	1	2	2	2	3	2	2	6	4	7	25	0	0	1	1	1	2	1	1	5	0.009422	0.004891	0.006493	0	0	0.00026
0	0	0	1	0	0	0	1	90	1	3.8	193	405	825	33	236	997	121	864	3,649	4	10	27	2	2	2	2	3	6	2	4	8	3	9	26	1	1	1	1	2	5	1	3	7	0.024839	0.01042	0.007125	0.00828	0.001158	0.000274
0	7	0	0	0	0	0	0	38	0	0.1	192	404	824	40	164	705	146	600	2,580	9	15	29	1	1	1	2	2	2	3	7	8	8	14	28	0	0	0	1	1	1	2	6	7	0.054645	0.023324	0.010851	0	0	0
0	0	1	0	0	0	0	0	75	0	2.8	191	403	823	48	174	900	176	637	3,294	3	11	43	1	1	1	1	1	2	1	4	11	2	10	42	0	0	0	0	0	1	0	3	10	0.011384	0.015703	0.01275	0	0	0
0	9	3	0	1	0	0	0	43	0	2.3	202	411	827	85	267	960	311	977	3,514	4	7	16	1	1	3	1	1	3	2	2	5	3	6	15	0	0	2	0	0	2	1	1	4	0.009643	0.00614	0.004269	0	0	0.000569
0	0	0	0	1	0	0	0	52	0	1.6	201	410	826	121	372	1147	443	1,362	4,198	7	15	51	2	4	8	2	4	12	2	6	17	6	14	50	1	3	7	1	3	11	1	5	16	0.013548	0.010283	0.01191	0.002258	0.002203	0.001667
0	4	0	0	1	0	0	2	18	0	2.8	200	409	825	80	315	1271	293	1,153	4,652	10	19	57	4	4	4	4	4	6	5	6	14	9	18	56	3	3	3	3	3	5	4	5	13	0.030738	0.015613	0.012038	0.010246	0.002602	0.000645
0	9	0	1	0	0	0	1	50	1	4	205	412	825	57	129	747	209	472	2,734	4	8	39	1	2	2	1	2	3	1	3	9	3	7	38	0	1	1	0	1	2	0	2	8	0.01438	0.014826	0.013899	0	0.002118	0.000366
0	9	3	1	0	0	0	1	30	0	3.3	204	411	824	59	236	833	216	864	3,049	6	16	62	1	1	4	2	2	8	3	8	20	5	15	61	0	0	3	1	1	7	2	7	19	0.023155	0.017366	0.020008	0	0	0.000984
0	7	0	0	1	0	0	3	39	0	0.7	203	410	823	63	262	902	231	959	3,301	7	17	43	2	2	2	3	4	5	4	8	11	6	16	42	1	1	1	2	3	4	3	7	10	0.026021	0.016685	0.012722	0.004337	0.001043	0.000303
0	0	0	1	0	1	0	3	82	0	2.7	202	409	822	75	273	1214	275	999	4,443	8	17	58	1	1	5	2	2	9	3	6	24	7	16	57	0	0	4	1	1	8	2	5	23	0.025501	0.016013	0.012828	0	0	0.0009
0	9	0	0	0	0	0	0	41	0	2.6	201	408	821	100	262	956	366	959	3,499	5	22	57	3	5	10	3	9	18	3	12	25	4	21	56	2	4	9	2	8	17	2	11	24	0.010929	0.0219	0.016005	0.005464	0.004171	0.002572
0	0	0	2	3	0	0	1	32	0	3	200	407	820	83	336	1027	304	1,230	3,759	4	11	29	1	1	5	1	1	5	2	3	10	3	10	28	0	0	4	0	0	4	1	2	9	0.009876	0.008132	0.007449	0	0	0.001064
0	7	0	0	1	1	0	0	38	0	2.7	199	406	819	33	122	505	121	447	1,848	16	25	35	1	1	1	1	1	3	2	3	7	15	24	34	0	0	0	0	0	2	1	2	6	0.124193	0.053749	0.018395	0	0	0
0	7	3	0	0	0	0	0	23	0	4.5	203	409	823	60	268	1013	220	981	3,708	2	6	18	1	2	3	1	2	3	1	2	3	1	5	17	0	1	2	0	1	2	0	1	2	0.004554	0.005097	0.004585	0	0.001019	0.000539
0	7	3	1	0	0	0	1	29	0	3.2	202	408	822	85	350	1517	311	1,281	5,552	2	7	21	1	2	2	1	2	3	2	3	5	1	6	20	0	1	1	0	1	2	1	2	4	0.003214	0.004684	0.003602	0	0.000781	0.00018
0	1	0	0	0	0	0	0	62	0	1.3	201	407	821	96	285	820	351	1,043	3,001	9	16	31	1	2	4	1	3	6	2	5	8	8	15	30	0	1	3	0	2	5	1	4	7	0.022769	0.01438	0.009996	0	0.000959	0.001
0	0	0	0	0	0	0	0	46	0	0.4	204	410	821	77	279	912	282	1,021	3,338	10	18	47	1	1	1	3	3	5	5	6	11	9	17	46	0	0	0	2	2	4	4	5	10	0.031935	0.016648	0.013781	0	0	0
0	14	1	0	0	0	0	0	36	1	3.1	203	409	820	52	213	944	190	780	3,455	1	3	24	1	1	2	1	2	6	1	2	7	0	2	23	0	0	1	0	1	5	0	1	6	0	0.002565	0.006657	0	0	0.000289
0	7	0	1	0	0	0	1	44	1	1.4	206	410	823	102	337	1289	373	1,233	4,718	11	17	49	2	2	7	4	4	11	5	6	16	10	16	48	1	1	6	3	3	10	4	5	15	0.026787	0.012972	0.010174	0.002679	0.000811	0.001272
0	0	0	0	0	0	0	0	57	1	2.5	205	409	822	114	283	769	417	1,036	2,815	8	13	40	1	2	4	2	3	8	3	4	14	7	12	39	0	1	3	1	2	7	2	3	13	0.016777	0.011585	0.013857	0	0.000965	0.001066
0	7	0	0	0	0	0	0	26	0	1.3	204	408	821	37	71	225	135	260	824	31	31	51	3	3	5	3	3	7	5	5	11	30	30	50	2	2	4	2	2	6	4	4	10	0.221533	0.115447	0.060716	0.014769	0.007696	0.004857
0	0	0	2	0	0	0	1	28	1	4.8	203	407	820	82	280	912	300	1,025	3,338	1	4	10	1	1	1	1	2	2	1	3	3	0	3	9	0	0	0	0	1	1	0	2	2	0	0.002927	0.002696	0	0	0
0	7	3	0	1	0	0	0	44	0	2.3	202	406	819	92	285	626	337	1,043	2,291	2	12	23	1	2	3	1	3	4	1	5	7	1	11	22	0	1	2	0	2	3	0	4	6	0.00297	0.010545	0.009602	0	0.000959	0.000873
0	1	0	0	1	0	0	0	70	1	1.1	204	407	822	53	281	682	194	1,028	2,496	2	6	14	1	2	2	1	2	2	1	2	7	1	5	13	0	1	1	0	1	1	0	1	6	0.005155	0.004862	0.005208	0	0.000972	0.000401
0	7	1	0	0	0	0	0	43	0	4.3	203	406	821	61	240	1020	223	878	3,733	4	10	29	1	1	1	2	3	4	2	3	5	3	9	28	0	0	0	1	2	3	1	2	4	0.013437	0.010246	0.0075	0	0	0
0	10	0	1	0	0	0	1	39	0		202	405	820	64	157	481	234	575	1,760	1	3	30	1	1	3	1	2	7	1	2	9	0	2	29	0	0	2	0	1	6	0	1	8	0	0.003481	0.016473	0	0	0.001136
0	1	0	0	0	0	0	0	80	0	1.8	205	411	820	79	321	1226	289	1,175	4,487	5	13	49	2	2	5	2	2	9	4	4	13	4	12	48	1	1	4	1	1	8	3	3	12	0.013834	0.010214	0.010697	0.003459	0.000851	0.000891
0	9	0	2	0	0	0	1	65	0	6	204	410	819	74	273	1080	271	999	3,953	6	18	27	1	1	1	1	1	1	2	4	4	5	17	26	0	0	0	0	0	0	1	3	3	0.018461	0.017014	0.006578	0	0	0
0	9	0	0	0	0	0	0	60	0	2.4	203	409	818	106	329	1072	388	1,204	3,924	3	4	19	1	1	2	1	1	2	1	1	2	2	3	18	0	0	1	0	0	1	0	0	1	0.005155	0.002491	0.004588	0	0	0.000255
0	7	3	0	0	0	1	0	27	1	4.5	202	408	817	50	147	673	183	538	2,463	4	11	21	2	2	2	2	2	3	2	3	6	3	10	20	1	1	1	1	1	2	1	2	5	0.016393	0.018587	0.00812	0.005464	0.001859	0.000406
0	0	0	0	0	0	0	0	52	0	0.6	201	407	816	74	242	658	271	886	2,408	6	10	24	1	2	4	1	2	4	1	2	6	5	9	23	0	1	3	0	1	3	0	1	5	0.018461	0.010161	0.00955	0	0.001129	0.001246
0	7	0	0	1	0	0	2	28	0	0.6	200	406	815	32	85	270	117	311	988	2	2	16	2	2	4	2	2	4	2	2	4	1	1	15	1	1	3	1	1	3	1	1	3	0.008538	0.003214	0.015179	0.008538	0.003214	0.003036
0	7	0	2	0	1	0	1	49	1	3.3	202	408	822	55	217	879	201	794	3,217	1	8	18	1	1	1	1	2	2	1	4	7	0	7	17	0	0	0	0	1	1	0	3	6	0	0.008814	0.005284	0	0	0
0	0	0	0	1	0	0	2	54	0	3	203	410	828	155	496	1189	567	1,815	4,352	8	24	51	1	2	6	1	3	9	2	8	17	7	23	50	0	1	5	0	2	8	1	7	16	0.012339	0.01267	0.01149	0	0.000551	0.001149
0	10	3	1	0	0	1	1	37	1	1.5	202	409	827	57	246	908	209	900	3,323	3	5	19	2	2	3	2	2	3	2	2	3	2	4	18	1	1	2	1	1	2	1	1	2	0.009587	0.004443	0.005416	0.004793	0.001111	0.000602
0	7	0	0	0	0	0	0	27	1	1.1	201	408	826	67	283	1195	245	1,036	4,374	9	18	51	2	4	5	3	5	6	3	7	12	8	17	50	1	3	4	2	4	5	2	6	11	0.032624	0.016413	0.011432	0.004078	0.002896	0.000915
0	9	0	0	0	0	0	0	34	0	2.9	200	407	825	146	502	1149	534	1,837	4,205	3	11	28	1	2	3	1	2	3	1	4	7	2	10	27	0	1	2	0	1	2	0	3	6	0.003743	0.005443	0.00642	0	0.000544	0.000476
0	1	0	0	0	0	0	0	60	1	1.1	199	406	824	74	242	1174	271	886	4,297	6	17	47	2	4	5	2	5	6	4	7	11	5	16	46	1	3	4	1	4	5	3	6	10	0.018461	0.018064	0.010706	0.003692	0.003387	0.000931
0	7	3	1	0	0	0	1	19	1	4.7	201	417	830	46	121	428	168	443	1,566	1	1	10	1	1	1	1	1	1	1	1	3	0	0	9	0	0	0	0	0	0	0	0	2	0	0	0.005745	0	0	0
0	4	0	0	0	0	0	0	22	0	2.5	200	416	829	49	247	919	179	904	3,364	1	7	25	1	2	5	1	3	7	1	3	7	0	6	24	0	1	4	0	2	6	0	2	6	0	0.006637	0.007135	0	0.001106	0.001189
0	7	0	0	0	0	0	0	53	0	2	199	415	828	112	357	1085	410	1,307	3,971	4	10	27	1	1	2	1	3	5	2	4	8	3	9	26	0	0	1	0	2	4	1	3	7	0.007319	0.006888	0.006547	0	0	0.000252
0	0	0	0	0	0	0	0	55	0	2.5	198	414	827	41	197	851	150	721	3,115	4	7	33	2	3	5	2	3	10	2	3	11	3	6	32	1	2	4	1	2	9	1	2	10	0.019992	0.008322	0.010274	0.006664	0.002774	0.001284
0	11	3	2	0	0	0	1	39	0	2.3	197	413	826	78	254	921	285	930	3,371	3	11	38	1	1	1	2	2	3	2	6	9	2	10	37	0	0	0	1	1	2	1	5	8	0.007006	0.010757	0.010976	0	0	0
0	11	3	0	0	0	0	0	26	1	2.3	198	415	825	41	103	428	150	377	1,566	3	7	33	1	1	3	1	1	3	1	3	11	2	6	32	0	0	2	0	0	2	0	2	10	0.013328	0.015916	0.020428	0	0	0.001277
0	9	0	2	0	0	0	1	31	0	3.3	197	414	824	119	379	1275	436	1,387	4,667	4	17	53	2	5	6	2	7	10	3	8	15	3	16	52	1	4	5	1	6	9	2	7	14	0.006888	0.011535	0.011143	0.002296	0.002884	0.001071
0	9	0	0	1	0	0	0	36	1	2.3	196	413	823	92	220	701	337	805	2,566	2	6	19	1	2	3	1	2	5	1	3	7	1	5	18	0	1	2	0	1	4	0	2	6	0.00297	0.00621	0.007016	0	0.001242	0.00078
0	7	0	0	1	0	0	0	61	0	2	199	415	830	44	139	495	161	509	1,812	6	6	15	1	1	1	2	2	3	3	3	5	5	5	14	0	0	0	1	1	2	2	2	4	0.031048	0.009828	0.007728	0	0	0
0	4	3	2	0	0	0	1	22	1	2.5	198	414	829	72	273	1005	264	999	3,678	2	5	21	1	1	2	1	1	4	1	2	5	1	4	20	0	0	1	0	0	3	0	1	4	0.003795	0.004003	0.005437	0	0	0.000272
0	7	0	0	0	0	0	3	46	0	5.2	202	415	830	88	359	1215	322	1,314	4,447	5	19	38	1	4	6	1	4	7	2	6	10	4	18	37	0	3	5	0	3	6	1	5	9	0.012419	0.013699	0.00832	0	0.002283	0.001124
0	4	0	0	0	0	0	0	21	0	1.3	201	414	829	53	210	827	194	769	3,027	9	21	45	2	2	3	2	4	9	5	7	16	8	20	44	1	1	2	1	3	8	4	6	15	0.041241	0.026021	0.014537	0.005155	0.001301	0.000661
0	0	0	0	0	0	0	3	31	0	1.3	201	414	832	51	184	429	187	673	1,570	2	2	10	1	1	2	2	2	4	2	2	5	1	1	9	0	0	1	1	1	3	1	1	4	0.005357	0.001485	0.005732	0	0	0.000637
0	9	0	1	0	1	0	1	39	0	3.4	204	415	834	51	240	1038	187	878	3,799	3	9	26	1	1	3	2	3	6	2	3	7	2	8	25	0	0	2	1	2	5	1	2	6	0.010715	0.009107	0.006581	0	0	0.000526
0	0	0	0	0	0	0	0	42	0	1.7	203	414	833	83	322	1104	304	1,179	4,041	13	26	63	1	1	1	1	1	3	2	4	10	12	25	62	0	0	0	0	0	2	1	3	9	0.039502	0.021213	0.015344	0	0	0
0	4	3	1	0	0	0	1	19	0	1.3	202	413	832	13	47	255	48	172	933	3	7	48	1	1	4	1	1	6	2	2	9	2	6	47	0	0	3	0	0	5	1	1	8	0.042034	0.03488	0.050359	0	0	0.003214
0	9	0	0	0	0	0	2	54	1	3	205	415	831	86	300	1199	315	1,098	4,388	10	16	57	3	3	3	3	3	5	4	5	13	9	15	56	2	2	2	2	2	4	3	4	12	0.028593	0.013661	0.012761	0.006354	0.001821	0.000456
0	7	0	1	0	0	1	1	31	0	1.3	204	414	830	53	210	827	194	769	3,027	9	21	45	1	1	2	1	3	8	4	6	15	8	20	44	0	0	1	0	2	7	3	5	14	0.041241	0.026021	0.014537	0	0	0.00033
0	9	3	2	0	0	0	1	37	1		208	413	836	44	156	531	161	571	1,943	5	15	25	1	1	2	1	2	3	1	2	4	4	14	24	0	0	1	0	1	2	0	1	3	0.024839	0.02452	0.012349	0	0	0.000515
0	7	0	1	0	0	0	4	50	0	3	207	415	839	35	99	640	128	362	2,342	2	3	39	1	1	3	1	1	4	1	1	11	1	2	38	0	0	2	0	0	3	0	0	10	0.007806	0.00552	0.016223	0	0	0.000854
0	7	0	0	0	0	0	0	51	0	3.1	206	414	838	57	140	386	209	512	1,413	2	5	7	1	1	1	1	1	1	1	1	2	1	4	6	0	0	0	0	0	0	0	0	1	0.004793	0.007806	0.004247	0	0	0
0	9	0	0	0	0	0	0	34	0	3.2	205	413	837	70	326	1310	256	1,193	4,795	10	21	57	2	2	2	2	2	5	4	4	12	9	20	56	1	1	1	1	1	4	3	3	11	0.035129	0.016762	0.01168	0.003903	0.000838	0.000209
0	10	3	1	0	0	0	1	26	1	1.3	204	412	836	52	103	253	190	377	926	1	3	5	1	1	2	1	2	3	1	2	3	0	2	4	0	0	1	0	1	2	0	1	2	0	0.005305	0.00432	0	0	0.00108
0	7	3	2	0	0	0	1	36	1	1.1	204	413	841	67	213	705	245	780	2,580	3	6	17	1	1	1	1	1	1	1	1	6	2	5	16	0	0	0	0	0	0	0	0	5	0.008156	0.006414	0.006201	0	0	0
0	0	0	0	0	1	0	0	52	0	2.6	203	412	840	138	379	1175	505	1,387	4,301	4	14	37	1	2	5	1	3	7	1	4	10	3	13	36	0	1	4	0	2	6	0	3	9	0.00594	0.009372	0.008371	0	0.000721	0.00093
0	0	0	0	0	0	0	0	28	1	3.3	202	411	839	29	145	600	106	531	2,196	5	6	8	2	2	2	2	2	2	4	4	4	4	5	7	1	1	1	1	1	1	3	3	3	0.037686	0.009422	0.003188	0.009422	0.001884	0.000455
0	7	3	0	0	0	0	0	26	0	4.7	201	410	838	33	138	666	121	505	2,438	2	5	13	1	1	1	1	1	3	2	4	8	1	4	12	0	0	0	0	0	2	1	3	7	0.00828	0.00792	0.004923	0	0	0
0	9	0	0	0	0	0	0	26	1	2.1	200	409	837	124	373	1251	454	1,365	4,579	4	13	57	1	3	9	1	3	10	1	5	18	3	12	56	0	2	8	0	2	9	0	4	17	0.00661	0.00879	0.012231	0	0.001465	0.001747
0	4	0	0	3	0	0	0	21	0	2.2	199	408	836	30	96	215	110	351	787	3	4	7	1	1	2	1	1	2	1	1	2	2	3	6	0	0	1	0	0	1	0	0	1	0.018215	0.008538	0.007625	0	0	0.001271
0	9	1	0	1	0	0	0	47	0	3.1	204	411	836	35	105	390	128	384	1,427	2	6	12	1	1	1	1	1	1	2	2	3	1	5	11	0	0	0	0	0	0	1	1	2	0.007806	0.013011	0.007706	0	0	0
0	10	3	2	0	0	0	1	26	0	1.5	203	410	835	95	242	718	348	886	2,628	1	10	18	1	1	2	1	1	2	1	1	2	0	9	17	0	0	1	0	0	1	0	0	1	0	0.010161	0.006469	0	0	0.000381
0	0	0	0	3	0	0	0	19	1	3.3	202	409	834	128	431	1112	468	1,577	4,070	3	6	31	1	1	5	1	1	8	1	2	13	2	5	30	0	0	4	0	0	7	0	1	12	0.004269	0.00317	0.007371	0	0	0.000983
0	7	3	0	0	0	0	0	45	1	2.2	201	408	833	75	190	480	275	695	1,757	3	3	6	1	1	2	1	1	2	1	1	2	2	2	5	0	0	1	0	0	1	0	0	1	0.007286	0.002876	0.002846	0	0	0.000569
0	7	3	0	1	0	0	0	33	0	3.6	200	407	832	67	245	856	245	897	3,133	6	10	23	1	1	4	2	2	7	2	2	8	5	9	22	0	0	3	1	1	6	1	1	7	0.02039	0.010037	0.007022	0	0	0.000958
0	7	3	0	0	0	0	0	68	0	3.4	199	406	831	49	123	308	179	450	1,127	1	1	17	1	1	1	1	1	2	1	1	4	0	0	16	0	0	0	0	0	1	0	0	3	0	0	0.014193	0	0	0
0	0	1	2	0	0	0	1	31	0	5.2	206	406	834	90	227	594	329	831	2,174	5	8	19	1	1	2	2	2	3	3	3	6	4	7	18	0	0	1	1	1	2	2	2	5	0.012143	0.008425	0.00828	0	0	0.00046
0	11	3	0	0	1	0	2	46	0	0.1	205	405	833	68	213	651	249	780	2,383	2	11	45	1	4	7	1	5	11	1	5	11	1	10	44	0	3	6	0	4	10	0	4	10	0.004018	0.012827	0.018467	0	0.003848	0.002518
0	11	0	1	0	0	0	1	53	0	3.2	204	404	832	75	262	868	275	959	3,177	2	8	21	2	2	4	2	5	9	2	5	13	1	7	20	1	1	3	1	4	8	1	4	12	0.003643	0.0073	0.006295	0.003643	0.001043	0.000944
0	0	0	1	0	0	0	1	54	0	5.2	205	408	837	68	308	1026	249	1,127	3,755	1	6	28	1	1	4	1	1	4	1	1	4	0	5	27	0	0	3	0	0	3	0	0	3	0	0.004435	0.00719	0	0	0.000799
0	7	3	1	0	0	0	1	23	0	2.9	204	407	836	58	171	514	212	626	1,881	5	9	37	1	1	7	2	2	11	3	3	16	4	8	36	0	0	6	1	1	10	2	2	15	0.018843	0.012782	0.019136	0	0	0.003189
0	9	0	2	1	0	0	1	32	0	6	203	406	835	70	278	1194	256	1,017	4,370	4	6	12	1	1	1	1	1	2	1	1	2	3	5	11	0	0	0	0	0	1	0	0	1	0.01171	0.004914	0.002517	0	0	0
0	9	3	2	0	1	0	1	27	1	3.4	203	408	834	50	157	630	183	575	2,306	2	7	15	1	2	3	1	2	3	1	5	6	1	6	14	0	1	2	0	1	2	0	4	5	0.005464	0.010442	0.006072	0	0.00174	0.000867
0	7	0	0	0	0	0	0	35	0	2.7	214	419	839	6	60	485	22	220	1,775	3	11	21	1	2	3	1	2	5	1	5	9	2	10	20	0	1	2	0	1	4	0	4	8	0.091075	0.045537	0.011267	0	0.004554	0.001127
0	4	0	0	0	0	0	0	23	1	2.5	213	418	838	64	290	1125	234	1,061	4,118	2	6	47	1	2	4	1	2	8	1	3	15	1	5	46	0	1	3	0	1	7	0	2	14	0.004269	0.004711	0.011172	0	0.000942	0.000729
0	0	0	0	0	0	0	0	31	0	3.2	212	417	837	87	215	730	318	787	2,672	1	11	27	1	1	2	1	1	2	1	4	8	0	10	26	0	0	1	0	0	1	0	3	7	0	0.012708	0.009731	0	0	0.000374
0	9	0	0	0	0	0	0	46	1		210	418	837	77	219	832	282	802	3,045	1	3	34	1	1	3	1	1	6	1	1	8	0	2	33	0	0	2	0	0	5	0	0	7	0	0.002495	0.010837	0	0	0.000657
0	7	3	1	0	0	0	2	40	0	2.8	209	417	836	126	331	660	461	1,211	2,416	7	13	25	1	1	1	2	2	3	3	5	6	6	12	24	0	0	0	1	1	2	2	4	5	0.013011	0.009905	0.009935	0	0	0
0	9	3	0	0	0	1	0	38	0	3.8	208	416	835	20	148	699	73	542	2,558	3	4	8	1	1	1	1	1	1	1	1	1	2	3	7	0	0	0	0	0	0	0	0	0	0.027322	0.005538	0.002736	0	0	0
0	0	0	0	0	0	0	0	46	0	3.5	207	415	834	100	338	1220	366	1,237	4,465	4	16	51	1	3	5	1	5	10	2	8	15	3	15	50	0	2	4	0	4	9	1	7	14	0.008197	0.012125	0.011198	0	0.001617	0.000896
0	11	0	2	0	0	0	1	25	0	1.3	214	423	841	107	343	1266	392	1,255	4,634	6	15	61	1	1	9	1	1	10	2	4	19	5	14	60	0	0	8	0	0	9	1	3	18	0.012767	0.011152	0.012949	0	0	0.001727
0	7	0	0	4	1	0	0	51	0	0.4	213	422	840	82	259	888	300	948	3,250	3	8	28	1	1	3	1	2	9	1	3	14	2	7	27	0	0	2	0	1	8	0	2	13	0.006664	0.007384	0.008307	0	0	0.000615
0	14	0	1	0	0	0	1	25	1	1.3	212	421	839	89	281	802	326	1,028	2,935	17	33	73	2	2	4	2	2	12	4	7	25	16	32	72	1	1	3	1	1	11	3	6	24	0.049119	0.031114	0.024529	0.00307	0.000972	0.001022
0	7	0	2	0	0	0	1	54	0	2.7	211	420	838	42	148	874	154	542	3,199	4	8	31	1	1	4	1	1	6	1	1	9	3	7	30	0	0	3	0	0	5	0	0	8	0.019516	0.012923	0.009378	0	0	0.000938
0	0	0	2	0	0	0	1	57	0	0.3	209	430	850	60	157	484	220	575	1,771	10	14	26	1	1	5	1	1	9	2	3	11	9	13	25	0	0	4	0	0	8	1	2	10	0.040984	0.022624	0.014113	0	0	0.002258
0	0	0	2	0	0	0	1	72	1	2	210	425	837	101	330	1193	370	1,208	4,366	4	15	46	1	1	7	1	1	8	2	3	14	3	14	45	0	0	6	0	0	7	1	2	13	0.008116	0.011591	0.010306	0	0	0.001374
0	0	0	0	0	0	0	2	69	0	4.4	209	424	836	50	225	725	183	824	2,654	14	22	46	5	5	7	8	8	13	9	11	20	13	21	45	4	4	6	7	7	12	8	10	19	0.071038	0.025501	0.016959	0.021858	0.004857	0.002261
0	14	0	2	0	0	0	1	40	1	0.8	212	430	845	100	300	892	366	1,098	3,265	4	6	14	2	2	3	2	2	3	2	2	3	3	5	13	1	1	2	1	1	2	1	1	2	0.008197	0.004554	0.003982	0.002732	0.000911	0.000613
0	7	0	0	1	0	0	0	38	0	2.2	211	429	844	90	258	921	329	944	3,371	8	22	53	2	5	12	4	8	18	5	11	25	7	21	52	1	4	11	3	7	17	4	10	24	0.021251	0.022239	0.015426	0.003036	0.004236	0.003263
0	7	1	2	0	1	0	1	52	0	1.3	210	428	843	112	333	1185	410	1,219	4,337	7	11	47	1	1	3	1	1	6	1	2	9	6	10	46	0	0	2	0	0	5	0	1	8	0.014637	0.008205	0.010606	0	0	0.000461
0	9	1	0	0	0	0	0	39	0	4.9	209	431	849	54	305	996	198	1,116	3,645	5	15	27	1	3	3	1	3	4	3	7	9	4	14	26	0	2	2	0	2	3	2	6	8	0.020239	0.012541	0.007132	0	0.001792	0.000549
0	3	0	2	0	1	0	1	43	1	2.8	208	430	848	79	170	467	289	622	1,709	3	3	11	1	1	1	1	1	2	1	1	3	2	2	10	0	0	0	0	0	1	0	0	2	0.006917	0.003214	0.005851	0	0	0
0	7	0	0	0	0	0	0	39	0		207	429	847	41	104	260	150	381	952	1	1	1	1	1	1	1	1	1	1	1	1	0	0	0	0	0	0	0	0	0	0	0	0	0	0	0	0	0	0
0	3	0	2	0	1	0	1	36	1	4.7	206	428	846	88	272	654	322	996	2,394	10	19	26	2	2	3	2	3	6	2	6	9	9	18	25	1	1	2	1	2	5	1	5	8	0.027943	0.018081	0.010444	0.003105	0.001005	0.000836
0	7	0	2	0	0	0	1	48	1	4.5	208	428	850	87	304	990	318	1,113	3,623	5	10	25	1	1	2	1	2	3	2	5	8	4	9	24	0	0	1	0	1	2	1	4	7	0.012562	0.008089	0.006624	0	0	0.000276
0	10	0	1	3	0	0	1	27	1	1.7	207	427	849	52	225	509	190	824	1,863	7	19	26	1	1	1	1	2	4	1	4	6	6	18	25	0	0	0	0	1	3	0	3	5	0.031526	0.021858	0.01342	0	0	0
0	0	0	0	0	0	0	0	49	0	1.5	210	433	847	47	162	840	172	593	3,074	7	18	42	3	4	4	3	5	5	3	5	9	6	17	41	2	3	3	2	4	4	2	4	8	0.03488	0.028672	0.013336	0.011627	0.00506	0.000976
0	9	0	0	1	0	0	0	62	0	2.7	209	432	846	75	349	1523	275	1,277	5,574	9	20	66	1	1	5	2	2	10	2	3	21	8	19	65	0	0	4	1	1	9	1	2	20	0.029144	0.014875	0.011661	0	0	0.000718
0	9	0	2	0	0	0	1	26	0	3	208	431	845	98	297	1109	359	1,087	4,059	3	4	25	2	2	3	2	2	5	3	3	8	2	3	24	1	1	2	1	1	4	2	2	7	0.005576	0.00276	0.005913	0.002788	0.00092	0.000493
0	7	3	2	0	0	0	1	34	1	4.6	207	430	844	64	272	937	234	996	3,429	4	8	29	1	1	3	1	2	4	2	3	7	3	7	28	0	0	2	0	1	3	1	2	6	0.012807	0.007032	0.008165	0	0	0.000583
0	14	0	2	0	0	0	1	37	0	2.9	206	429	843	29	119	746	106	436	2,730	6	16	37	1	1	3	1	1	3	2	4	10	5	15	36	0	0	2	0	0	2	1	3	9	0.047108	0.03444	0.013185	0	0	0.000733
0	0	0	1	0	0	0	1	72	1	0.4	208	429	849	46	208	897	168	761	3,283	2	8	38	1	1	6	1	1	6	2	4	11	1	7	37	0	0	5	0	0	5	1	3	10	0.00594	0.009195	0.01127	0	0	0.001523
0	14	0	0	0	0	0	0	29	0	3.6	207	428	848	100	313	999	366	1,146	3,656	6	11	32	2	2	4	2	2	6	2	3	10	5	10	31	1	1	3	1	1	5	1	2	9	0.013661	0.008729	0.008478	0.002732	0.000873	0.00082
0	0	0	2	0	0	0	1	72	1	3.6	206	427	847	59	239	803	216	875	2,939	1	3	19	1	1	1	1	1	3	1	1	4	0	2	18	0	0	0	0	0	2	0	0	3	0	0.002286	0.006125	0	0	0
0	1	0	1	0	0	0	1	76	0	3	213	430	852	101	254	944	370	930	3,455	7	23	52	1	5	13	3	8	18	3	9	24	6	22	51	0	4	12	2	7	17	2	8	23	0.016231	0.023665	0.014761	0	0.004303	0.003473
0	0	0	0	0	0	0	0	59	1	4.2	212	429	851	87	338	1253	318	1,237	4,586	5	11	39	2	2	5	2	2	5	2	4	10	4	10	38	1	1	4	1	1	4	1	3	9	0.012562	0.008084	0.008286	0.003141	0.000808	0.000872
0	0	3	0	0	0	1	0	52	0	1.8	214	430	853	90	333	871	329	1,219	3,188	4	15	30	1	1	1	2	3	3	2	3	4	3	14	29	0	0	0	1	2	2	1	2	3	0.009107	0.011487	0.009097	0	0	0
0	0	0	0	0	0	0	0	49	0	1.5	213	429	852	111	334	1171	406	1,222	4,286	2	9	47	1	2	6	1	2	6	1	3	14	1	8	46	0	1	5	0	1	5	0	2	13	0.002461	0.006544	0.010733	0	0.000818	0.001167
0	7	3	0	0	0	0	0	33	0	1.3	212	428	851	89	281	802	326	1,028	2,935	17	33	73	1	1	4	1	2	13	3	7	25	16	32	72	0	0	3	0	1	12	2	6	24	0.049119	0.031114	0.024529	0	0	0.001022
0	0	0	0	0	0	0	0	49	0	3.2	211	427	850	93	253	890	340	926	3,257	3	7	24	1	1	3	1	1	4	1	1	4	2	6	23	0	0	2	0	0	3	0	0	3	0.005876	0.00648	0.007061	0	0	0.000614
0	7	0	2	0	0	0	1	28	1	2.5	210	426	849	130	489	1258	476	1,790	4,604	2	4	39	1	1	2	1	1	4	1	1	9	1	3	38	0	0	1	0	0	3	0	0	8	0.002102	0.001676	0.008253	0	0	0.000217
0	10	3	0	0	0	0	0	25	0	1.4	213	431	850	38	173	890	139	633	3,257	6	16	40	1	3	3	1	4	4	1	4	7	5	15	39	0	2	2	0	3	3	0	3	6	0.035951	0.02369	0.011973	0	0.003159	0.000614
0	11	3	1	0	0	0	1	54	0	2.6	212	434	849	47	203	759	172	743	2,778	1	10	26	1	3	3	1	5	5	1	5	6	0	9	25	0	2	2	0	4	4	0	4	5	0	0.012113	0.008999	0	0.002692	0.00072
0	7	3	1	0	1	0	1	21	0	0.4	211	433	848	76	307	938	278	1,124	3,433	1	3	18	1	1	2	1	2	3	1	2	4	0	2	17	0	0	1	0	1	2	0	1	3	0	0.00178	0.004952	0	0	0.000291
0	10	3	0	0	0	0	0	26	0	2.4	210	432	847	55	217	1354	201	794	4,956	3	6	32	2	2	5	2	2	7	2	3	8	2	5	31	1	1	4	1	1	6	1	2	7	0.009935	0.006295	0.006255	0.004968	0.001259	0.000807
0	0	0	1	0	0	0	1	37	0	2.8	209	431	846	27	128	359	99	468	1,314	1	3	5	1	1	1	1	1	2	1	2	3	0	2	4	0	0	0	0	0	1	0	1	2	0	0.004269	0.003044	0	0	0
0	0	0	1	0	1	0	1	72	1	0.4	208	430	845	102	221	668	373	809	2,445	3	4	16	1	1	3	1	1	3	1	1	6	2	3	15	0	0	2	0	0	2	0	0	5	0.005357	0.003709	0.006135	0	0	0.000818
0	4	3	0	0	0	0	0	21	1	2.4	207	429	844	55	217	1354	201	794	4,956	3	6	32	2	2	5	2	2	7	2	3	8	2	5	31	1	1	4	1	1	6	1	2	7	0.009935	0.006295	0.006255	0.004968	0.001259	0.000807
0	9	3	0	1	0	0	0	39	0	0.5	206	428	843	41	170	591	150	622	2,163	7	18	44	3	3	3	5	7	8	5	7	11	6	17	43	2	2	2	4	6	7	4	6	10	0.039984	0.027322	0.019879	0.013328	0.003214	0.000925
0	3	0	2	0	1	0	1	48	1	2.7	205	427	842	108	316	880	395	1,157	3,221	3	13	18	1	1	2	1	2	3	2	3	4	2	12	17	0	0	1	0	1	2	1	2	3	0.00506	0.010376	0.005278	0	0	0.00031
0	7	3	2	0	0	0	1	43	0	4.7	207	428	850	88	272	654	322	996	2,394	10	19	26	1	1	2	1	2	5	1	5	8	9	18	25	0	0	1	0	1	4	0	4	7	0.027943	0.018081	0.010444	0	0	0.000418
0	4	0	0	0	0	0	0	17	0	2.9	206	427	849	55	197	804	201	721	2,943	6	13	33	2	2	5	4	4	7	4	6	11	5	12	32	1	1	4	3	3	6	3	5	10	0.024839	0.016643	0.010875	0.004968	0.001387	0.001359
0	0	0	0	3	0	0	0	62	0	1.8	205	426	848	58	201	788	212	736	2,884	4	13	38	1	1	2	1	1	3	1	1	7	3	12	37	0	0	1	0	0	2	0	0	6	0.014132	0.016312	0.012829	0	0	0.000347
0	0	0	1	1	0	0	0	48	0	1.8	210	430	853	71	235	993	260	860	3,634	9	23	60	2	4	12	3	8	16	4	11	22	8	22	59	1	3	11	2	7	15	3	10	21	0.030786	0.025578	0.016234	0.003848	0.003488	0.003027
0	10	0	0	0	0	0	0	37	0	4.8	209	429	852	96	294	1093	351	1,076	4,000	8	17	51	3	5	6	3	5	11	3	6	17	7	16	50	2	4	5	2	4	10	2	5	16	0.019923	0.014869	0.012499	0.005692	0.003717	0.00125
0	3	0	2	3	0	0	1	55	1	2.1	210	430	854	36	137	663	132	501	2,427	12	12	29	2	2	5	4	4	9	4	4	11	11	11	28	1	1	4	3	3	8	3	3	10	0.083485	0.021938	0.011539	0.00759	0.001994	0.001648
0	11	3	2	0	0	0	1	28	1	2.6	211	432	857	61	255	1242	223	933	4,546	8	18	54	1	3	6	2	4	9	3	5	16	7	17	53	0	2	5	1	3	8	2	4	15	0.031354	0.018215	0.011659	0	0.002143	0.0011
0	4	1	2	0	0	0	1	16	0	2.3	210	431	856	36	247	1067	132	904	3,905	1	10	18	1	2	3	1	3	4	1	3	4	0	9	17	0	1	2	0	2	3	0	2	3	0	0.009956	0.004353	0	0.001106	0.000512
0	7	3	0	0	0	0	0	32	0	2.9	209	430	855	123	339	978	450	1,241	3,579	3	13	29	1	1	3	1	1	7	1	2	9	2	12	28	0	0	2	0	0	6	0	1	8	0.004443	0.009672	0.007822	0	0	0.000559
0	0	0	0	1	0	0	3	58	0	4.3	208	429	854	61	197	735	223	721	2,690	3	7	18	1	3	3	2	5	5	2	5	5	2	6	17	0	2	2	1	4	4	1	4	4	0.008958	0.008322	0.006319	0	0.002774	0.000743
0	7	1	1	0	0	0	1	36	0	2.9	207	428	853	61	240	854	223	878	3,126	5	11	31	1	2	4	1	2	7	2	5	13	4	10	30	0	1	3	0	1	6	1	4	12	0.017916	0.011384	0.009598	0	0.001138	0.00096
0	14	0	2	0	0	0	1	47	0	1.6	208	431	852	60	248	907	220	908	3,320	4	4	17	1	1	1	1	1	1	1	1	2	3	3	16	0	0	0	0	0	0	0	0	1	0.013661	0.003305	0.00482	0	0	0
0	7	0	2	0	0	1	1	47	0	1.7	207	430	851	41	115	566	150	421	2,072	1	1	17	1	1	5	1	1	5	1	1	12	0	0	16	0	0	4	0	0	4	0	0	11	0	0	0.007724	0	0	0.001931
0	0	0	0	0	0	0	0	64	0	1	206	429	850	17	88	546	62	322	1,998	1	1	22	1	1	5	1	1	6	1	1	6	0	0	21	0	0	4	0	0	5	0	0	5	0	0	0.010509	0	0	0.002002
0	0	0	0	0	0	0	0	59	0	4.8	205	432	856	104	337	1216	381	1,233	4,451	2	7	33	1	1	2	1	1	3	1	2	9	1	6	32	0	0	1	0	0	2	0	1	8	0.002627	0.004865	0.00719	0	0	0.000225
0	0	1	0	0	0	0	0	60	0	3.1	204	431	855	189	554	1566	692	2,028	5,732	1	3	21	1	1	2	1	2	3	1	3	6	0	2	20	0	0	1	0	1	2	0	2	5	0	0.000986	0.003489	0	0	0.000174
0	0	0	0	0	0	0	0	25	0	2.7	203	430	854	35	119	467	128	436	1,709	7	8	20	1	2	2	3	4	5	4	5	8	6	7	19	0	1	1	2	3	4	3	4	7	0.046838	0.016072	0.011116	0	0.002296	0.000585
0	10	1	2	0	1	0	1	35	1	4.5	213	434	857	59	238	787	216	871	2,880	3	8	34	1	1	2	1	1	5	2	2	12	2	7	33	0	0	1	0	0	4	1	1	11	0.009262	0.008036	0.011457	0	0	0.000347
0	3	0	2	1	0	0	1	61	1	5.2	202	436	859	24	85	382	88	311	1,398	10	11	15	1	1	1	1	1	1	2	2	2	9	10	14	0	0	0	0	0	0	1	1	1	0.102459	0.032144	0.010013	0	0	0
0	9	3	1	0	0	0	1	26	0	0.8	206	439	862	104	305	1336	381	1,116	4,890	4	7	30	1	1	1	1	2	3	2	3	6	3	6	29	0	0	0	0	1	2	1	2	5	0.007881	0.005375	0.005931	0	0	0
0	0	1	2	0	0	0	1	60	1	1	208	440	863	72	240	980	264	878	3,587	4	5	15	1	1	1	1	1	2	1	1	4	3	4	14	0	0	0	0	0	1	0	0	3	0.011384	0.004554	0.003903	0	0	0
0	0	0	1	0	0	0	0	52	0	1	207	439	862	40	207	950	146	758	3,477	3	4	22	1	2	5	1	2	7	1	2	9	2	3	21	0	1	4	0	1	6	0	1	8	0.013661	0.00396	0.00604	0	0.00132	0.00115
0	1	0	1	1	0	1	0	60	0	1.3	206	438	861	37	71	225	135	260	824	31	31	51	2	2	4	3	3	7	4	4	9	30	30	50	1	1	3	2	2	6	3	3	8	0.221533	0.115447	0.060716	0.007384	0.003848	0.003643
0	9	0	1	1	0	0	1	47	0	2.6	210	443	860	47	211	822	172	772	3,009	2	3	10	1	1	2	1	1	3	1	1	4	1	2	9	0	0	1	0	0	2	0	0	3	0.005813	0.00259	0.002992	0	0	0.000332
0	4	3	2	0	0	0	1	20	0	0.7	209	442	859	18	49	217	66	179	794	1	1	5	1	1	2	1	1	2	1	1	2	0	0	4	0	0	1	0	0	1	0	0	1	0	0	0.005036	0	0	0.001259
0	7	0	0	0	0	0	0	39	0	1	208	441	858	97	289	783	355	1,058	2,866	3	5	32	1	1	5	1	1	6	1	1	11	2	4	31	0	0	4	0	0	5	0	0	10	0.005633	0.003782	0.010817	0	0	0.001396
0	0	0	1	1	0	0	1	66	0	4.4	207	440	857	37	203	725	135	743	2,654	12	22	47	5	6	8	6	7	13	7	10	19	11	21	46	4	5	7	5	6	12	6	9	18	0.081229	0.028265	0.017336	0.029538	0.00673	0.002638
0	12	3	1	0	0	0	1	26	1	1.3	206	439	856	18	115	488	66	421	1,786	1	2	50	1	2	4	1	2	6	1	2	10	0	1	49	0	1	3	0	1	5	0	1	9	0	0.002376	0.027434	0	0.002376	0.00168
0	0	1	0	0	0	0	0	94	1	1.5	205	438	855	67	241	989	245	882	3,620	8	22	61	1	3	11	2	6	15	3	9	21	7	21	60	0	2	10	1	5	14	2	8	20	0.028546	0.023808	0.016576	0	0.002267	0.002763
0	7	0	2	0	0	0	1	47	0	1.4	204	437	854	117	339	1271	428	1,241	4,652	10	18	50	3	3	5	3	3	7	5	5	14	9	17	49	2	2	4	2	2	6	4	4	13	0.021017	0.013702	0.010533	0.00467	0.001612	0.00086
0	9	0	0	1	0	0	2	45	0	3.9	203	436	853	106	309	1226	388	1,131	4,487	2	9	16	2	2	3	2	2	4	2	5	9	1	8	15	1	1	2	1	1	3	1	4	8	0.002578	0.007074	0.003343	0.002578	0.000884	0.000446
0	3	3	0	1	0	0	2	33	1	4.3	206	439	858	32	142	560	117	520	2,050	2	7	20	1	2	3	2	4	6	2	5	8	1	6	19	0	1	2	1	3	5	1	4	7	0.008538	0.011545	0.00927	0	0.001924	0.000976
0	3	0	2	0	0	0	1	27	1	3.6	205	438	857	88	342	1225	322	1,252	4,484	6	15	50	2	3	3	2	4	5	2	5	10	5	14	49	1	2	2	1	3	4	1	4	9	0.015524	0.011185	0.010929	0.003105	0.001598	0.000446
0	7	0	2	0	0	0	1	31	0	3.3	204	437	856	32	85	488	117	311	1,786	3	6	18	1	1	1	1	1	3	2	2	5	2	5	17	0	0	0	0	0	2	1	1	4	0.017077	0.016072	0.009518	0	0	0
0	7	0	0	0	1	0	0	29	0	2.9	203	436	855	210	613	1022	769	2,244	3,741	7	21	51	1	1	3	2	3	11	2	3	15	6	20	50	0	0	2	1	2	10	1	2	14	0.007806	0.008914	0.013367	0	0	0.000535
0	3	0	0	0	0	0	0	48	1	1	202	435	854	68	165	487	249	604	1,782	2	7	12	1	1	2	1	1	2	2	3	5	1	6	11	0	0	1	0	0	1	1	2	4	0.004018	0.009935	0.006171	0	0	0.000561
0	4	0	0	0	0	0	0	21	0	3.2	208	435	857	65	217	702	238	794	2,569	1	2	6	1	1	1	1	1	1	1	1	1	0	1	5	0	0	0	0	0	0	0	0	0	0	0.001259	0.001946	0	0	0
0	7	0	2	0	0	0	1	46	0	3	207	434	856	47	238	872	172	871	3,192	2	10	45	1	2	6	1	2	9	1	3	14	1	9	44	0	1	5	0	1	8	0	2	13	0.005813	0.010332	0.013787	0	0.001148	0.001567
0	0	0	1	0	1	0	1	27	0	5.6	210	435	856	53	223	984	194	816	3,601	4	12	22	1	1	2	1	1	2	2	3	5	3	11	21	0	0	1	0	0	1	1	2	4	0.015466	0.013477	0.005831	0	0	0.000278
0	11	3	0	0	0	0	0	28	1	1.3	209	434	855	37	71	225	135	260	824	31	31	51	1	1	2	2	2	5	3	3	7	30	30	50	0	0	1	1	1	4	2	2	6	0.221533	0.115447	0.060716	0	0	0.001214
0	0	0	0	0	0	0	0	36	0	3.3	212	433	856	53	261	1110	194	955	4,063	5	11	52	1	2	4	1	3	7	1	4	14	4	10	51	0	1	3	0	2	6	0	3	13	0.020621	0.010468	0.012554	0	0.001047	0.000738
0	3	0	2	0	1	0	1	55	1	2.4	211	432	855	80	312	1061	293	1,142	3,883	2	8	22	1	1	3	1	2	5	1	3	6	1	7	21	0	0	2	0	1	4	0	2	5	0.003415	0.00613	0.005408	0	0	0.000515
0	0	0	0	0	0	0	0	63	1	1.7	210	431	854	55	227	884	201	831	3,235	2	2	18	1	1	3	1	1	6	1	1	9	1	1	17	0	0	2	0	0	5	0	0	8	0.004968	0.001204	0.005254	0	0	0.000618
0	9	0	1	0	0	0	1	44	0	2.9	209	430	853	109	379	1245	399	1,387	4,557	7	19	54	2	3	3	2	3	6	2	4	10	6	18	53	1	2	2	1	2	5	1	3	9	0.01504	0.012976	0.011631	0.002507	0.001442	0.000439
0	1	0	1	3	0	0	1	66	0	4.8	208	429	852	102	238	696	373	871	2,547	2	4	18	1	1	2	1	2	3	2	4	9	1	3	17	0	0	1	0	1	2	1	3	8	0.002679	0.003444	0.006674	0	0	0.000393
0	10	3	2	0	0	0	1	34	0	2.4	207	428	851	74	267	966	271	977	3,536	3	7	30	1	2	4	1	2	7	1	2	11	2	6	29	0	1	3	0	1	6	0	1	10	0.007384	0.00614	0.008202	0	0.001023	0.000849
0	7	3	0	0	0	0	0	58	0	0.8	208	429	850	47	155	785	172	567	2,873	1	1	13	1	1	1	1	1	1	1	1	3	0	0	12	0	0	0	0	0	0	0	0	2	0	0	0.004177	0	0	0
0	9	0	0	0	0	0	0	61	0	3.4	210	429	854	75	324	1074	275	1,186	3,931	2	3	34	1	1	6	1	1	8	1	1	11	1	2	33	0	0	5	0	0	7	0	0	10	0.003643	0.001687	0.008395	0	0	0.001272
0	13	3	0	4	0	0	0	51	0	4.3	213	433	853	57	170	805	209	622	2,946	4	6	20	3	4	4	3	4	5	3	4	8	3	5	19	2	3	3	2	3	4	2	3	7	0.01438	0.008036	0.006449	0.009587	0.004822	0.001018
0	10	3	1	0	0	1	1	29	1	2.6	212	432	852	86	403	1112	315	1,475	4,070	1	4	18	1	1	4	1	2	5	1	3	7	0	3	17	0	0	3	0	1	4	0	2	6	0	0.002034	0.004177	0	0	0.000737
0	4	0	0	0	0	0	2	19	0	3.1	211	431	851	71	195	668	260	714	2,445	2	12	26	1	3	3	2	5	5	2	7	8	1	11	25	0	2	2	1	4	4	1	6	7	0.003848	0.015413	0.010225	0	0.002802	0.000818
0	0	0	1	1	0	0	1	78	0	3.7	211	436	856	78	266	1004	285	974	3,675	7	22	55	1	1	2	1	3	7	3	8	16	6	21	54	0	0	1	0	2	6	2	7	15	0.021017	0.02157	0.014695	0	0	0.000272
0	7	0	1	1	0	0	1	40	0	0.4	210	435	855	57	168	727	209	615	2,661	1	2	23	1	1	1	1	1	2	1	2	8	0	1	22	0	0	0	0	0	1	0	1	7	0	0.001626	0.008268	0	0	0
0	0	0	2	3	0	0	1	41	0	0.8	209	434	854	107	326	881	392	1,193	3,224	4	6	14	1	1	2	1	1	2	1	1	2	3	5	13	0	0	1	0	0	1	0	0	1	0.00766	0.004191	0.004032	0	0	0.00031
0	10	0	2	0	0	0	1	26	0	0.6	208	433	853	16	47	333	59	172	1,219	2	2	9	1	1	2	1	1	2	1	1	4	1	1	8	0	0	1	0	0	1	0	0	3	0.017077	0.005813	0.006564	0	0	0.00082
0	9	2	0	0	0	0	3	54	0	1.1	209	436	855	67	283	1195	245	1,036	4,374	9	18	51	2	3	4	2	3	6	4	7	14	8	17	50	1	2	3	1	2	5	3	6	13	0.032624	0.016413	0.011432	0.004078	0.001931	0.000686
0	14	0	0	0	0	0	0	49	0	4.6	212	438	854	32	112	496	117	410	1,815	2	12	27	1	1	1	2	4	5	2	5	8	1	11	26	0	0	0	1	3	4	1	4	7	0.008538	0.026835	0.014322	0	0	0
0	7	3	2	0	0	0	1	39	0	3.3	211	437	853	44	226	1022	161	827	3,741	3	15	46	1	3	5	1	5	10	2	8	19	2	14	45	0	2	4	0	4	9	1	7	18	0.012419	0.016925	0.01203	0	0.002418	0.001069
0	1	0	0	0	1	0	0	49	1	2.9	210	436	852	137	417	1132	501	1,526	4,143	7	25	52	1	3	5	1	5	14	1	5	18	6	24	51	0	2	4	0	4	13	0	4	17	0.011966	0.015725	0.01231	0	0.00131	0.000965
0	9	0	1	0	0	0	1	28	1	2.9	214	438	861	97	296	1145	355	1,083	4,191	7	19	58	1	2	2	1	2	5	2	3	11	6	18	57	0	1	1	0	1	4	1	2	10	0.0169	0.016615	0.013602	0	0.000923	0.000239
0	4	0	0	0	0	0	0	17	0	4.6	213	437	860	27	215	1122	99	787	4,107	6	12	31	1	1	1	1	1	2	4	6	10	5	11	30	0	0	0	0	0	1	3	5	9	0.050597	0.013979	0.007305	0	0	0
0	9	0	0	0	0	0	2	52	0	3	218	439	861	94	364	1199	344	1,332	4,388	7	11	49	1	1	5	5	5	14	5	5	21	6	10	48	0	0	4	4	4	13	4	4	20	0.01744	0.007506	0.010938	0	0	0.000912
0	0	0	0	0	0	1	2	68	0	2.6	219	442	860	81	323	1014	296	1,182	3,711	7	12	33	1	2	3	2	3	5	3	4	7	6	11	32	0	1	2	1	2	4	2	3	6	0.020239	0.009305	0.008622	0	0.000846	0.000539
0	7	0	2	0	0	0	1	29	1	1	218	441	859	50	162	608	183	593	2,225	1	9	22	1	2	3	1	4	5	1	6	10	0	8	21	0	1	2	0	3	4	0	5	9	0	0.013493	0.009437	0	0.001687	0.000899
0	7	0	0	0	0	0	0	35	0	4.4	217	440	858	37	203	725	135	743	2,654	12	22	47	3	4	7	4	6	12	5	8	17	11	21	46	2	3	6	3	5	11	4	7	16	0.081229	0.028265	0.017336	0.014769	0.004038	0.002261
0	9	0	0	0	0	0	0	33	0	1.6	216	439	857	40	141	492	146	516	1,801	5	6	22	1	1	3	1	1	4	1	1	6	4	5	21	0	0	2	0	0	3	0	0	5	0.027322	0.009689	0.011662	0	0	0.001111
0	0	0	0	0	0	0	0	63	0	3.3	215	438	856	137	391	1296	501	1,431	4,743	9	23	53	3	3	3	4	7	8	4	10	14	8	22	52	2	2	2	3	6	7	3	9	13	0.015955	0.015373	0.010963	0.003989	0.001398	0.000422
0	14	0	0	0	0	0	0	44	0	4.2	214	437	855	78	248	1033	285	908	3,781	5	11	40	1	1	2	1	1	4	1	2	10	4	10	39	0	0	1	0	0	3	0	1	9	0.014011	0.011017	0.010315	0	0	0.000264
0	0	0	0	0	0	0	0	13	0	3	213	436	854	111	323	1035	406	1,182	3,788	6	14	49	2	2	7	2	2	10	3	4	14	5	13	48	1	1	6	1	1	9	2	3	13	0.012307	0.010997	0.012671	0.002461	0.000846	0.001584
0	14	0	1	0	0	0	1	47	0		212	435	853	38	114	638	139	417	2,335	3	9	17	1	1	2	1	1	2	1	2	4	2	8	16	0	0	1	0	0	1	0	1	3	0.01438	0.019174	0.006852	0	0	0.000428
0	10	0	0	0	0	0	0	25	0	2.9	217	438	860	108	320	1066	395	1,171	3,902	6	16	51	3	3	8	3	3	13	4	5	17	5	15	50	2	2	7	2	2	12	3	4	16	0.012649	0.012807	0.012815	0.00506	0.001708	0.001794
0	4	3	2	0	0	0	1	22	1	0.9	212	435	855	69	230	700	253	842	2,562	4	12	41	2	3	5	2	3	7	2	3	10	3	11	40	1	2	4	1	2	6	1	2	9	0.011879	0.013067	0.015613	0.00396	0.002376	0.001561
0	9	0	1	0	0	0	1	61	0	3.9	211	434	854	73	199	520	267	728	1,903	1	1	9	1	1	1	1	1	2	1	1	3	0	0	8	0	0	0	0	0	1	0	0	2	0	0	0.004203	0	0	0
0	0	0	1	0	0	0	3	44	0	2.9	211	434	852	73	314	968	267	1,149	3,543	14	30	65	2	2	6	6	8	16	7	11	20	13	29	64	1	1	5	5	7	15	6	10	19	0.048656	0.025234	0.018064	0.003743	0.00087	0.001411
0	0	0	0	0	1	0	0	43	0	3.1	210	433	853	125	388	1297	458	1,420	4,747	6	26	53	2	2	3	2	6	8	2	7	14	5	25	52	1	1	2	1	5	7	1	6	13	0.010929	0.017605	0.010954	0.002186	0.000704	0.000421
0	4	0	2	0	0	0	1	24	0	0.4	209	432	852	74	265	1129	271	970	4,132	8	18	43	1	1	2	1	2	4	3	6	11	7	17	42	0	0	1	0	1	3	2	5	10	0.025846	0.017528	0.010164	0	0	0.000242
0	9	3	2	0	0	0	1	39	0	2.7	210	435	851	34	140	767	124	512	2,807	5	11	40	1	2	3	1	2	4	4	5	15	4	10	39	0	1	2	0	1	3	3	4	14	0.032144	0.019516	0.013893	0	0.001952	0.000712
0	0	0	2	0	0	0	1	25	0	3.4	209	434	850	54	283	1053	198	1,036	3,854	3	6	32	1	1	4	1	1	5	1	1	9	2	5	31	0	0	3	0	0	4	0	0	8	0.010119	0.004827	0.008044	0	0	0.000778
0	7	3	2	0	1	0	1	42	0	3.3	208	433	849	56	246	859	205	900	3,144	5	10	42	1	3	6	2	4	8	3	6	14	4	9	41	0	2	5	1	3	7	2	5	13	0.019516	0.009996	0.013041	0	0.002221	0.00159
0	7	0	0	0	0	0	0	42	0	4.2	211	437	852	89	337	1236	326	1,233	4,524	6	13	35	1	1	3	1	1	3	1	3	8	5	12	34	0	0	2	0	0	2	0	2	7	0.01535	0.009729	0.007516	0	0	0.000442
0	11	0	0	0	0	0	0	54	1	1.5	210	436	851	60	196	739	220	717	2,705	6	12	24	1	2	3	1	4	6	3	7	9	5	11	23	0	1	2	0	3	5	2	6	8	0.022769	0.015334	0.008504	0	0.001394	0.000739
0	0	0	0	0	0	0	0	73	0	2.3	209	435	850	66	216	657	242	791	2,405	1	4	10	1	1	2	1	1	2	1	3	4	0	3	9	0	0	1	0	0	1	0	2	3	0	0.003795	0.003743	0	0	0.000416
0	9	0	0	3	0	0	0	44	0	0.4	208	434	849	118	383	1142	432	1,402	4,180	11	19	60	1	1	3	2	2	7	5	7	16	10	18	59	0	0	2	1	1	6	4	6	15	0.023155	0.012841	0.014116	0	0	0.000479
0	9	0	0	0	0	1	0	57	1	2.3	207	433	848	73	242	658	267	886	2,408	3	4	15	1	1	3	1	1	3	3	3	6	2	3	14	0	0	2	0	0	2	2	2	5	0.007486	0.003387	0.005813	0	0	0.00083
0	3	0	0	0	0	0	0	51	1	4.7	210	434	850	51	164	798	187	600	2,921	2	2	14	1	1	4	1	1	4	1	1	8	1	1	13	0	0	3	0	0	3	0	0	7	0.005357	0.001666	0.004451	0	0	0.001027
0	10	0	1	0	0	0	1	26	1	2.9	209	433	849	89	322	970	326	1,179	3,550	7	12	28	1	1	1	1	1	5	4	5	13	6	11	27	0	0	0	0	0	4	3	4	12	0.01842	0.009334	0.007605	0	0	0
0	3	3	1	0	0	0	1	21	0	0.9	208	432	848	86	256	799	315	937	2,924	5	19	41	1	3	4	1	3	5	1	5	8	4	18	40	0	2	3	0	2	4	0	4	7	0.012708	0.019211	0.013678	0	0.002135	0.001026
0	8	3	0	1	0	0	5	55	0	3	207	431	847	136	329	999	498	1,204	3,656	5	13	48	1	1	4	1	2	8	2	5	12	4	12	47	0	0	3	0	1	7	1	4	11	0.008036	0.009966	0.012854	0	0	0.00082
0	0	0	0	0	0	0	0	66	0	3.8	208	436	850	58	140	531	212	512	1,943	3	3	10	2	2	2	2	2	2	2	2	2	2	2	9	1	1	1	1	1	1	1	1	1	0.009422	0.003903	0.004631	0.004711	0.001952	0.000515
0	1	0	1	0	0	0	0	63	0	3.5	207	435	849	86	241	909	315	882	3,327	2	4	23	1	1	3	1	1	3	2	2	5	1	3	22	0	0	2	0	0	2	1	1	4	0.003177	0.003401	0.006613	0	0	0.000601
0	0	0	0	0	0	0	0	61	1	3.5	206	434	848	104	397	1218	381	1,453	4,458	4	12	36	1	1	2	2	2	3	3	4	8	3	11	35	0	0	1	1	1	2	2	3	7	0.007881	0.00757	0.007851	0	0	0.000224
0	7	3	1	0	0	0	1	27	0	1	205	433	847	68	236	855	249	864	3,129	3	10	23	1	1	1	1	2	3	2	5	7	2	9	22	0	0	0	0	1	2	1	4	6	0.008036	0.01042	0.00703	0	0	0
0	3	0	0	0	0	0	0	56	1	2.9	209	426	851	91	282	1034	333	1,032	3,784	3	4	20	1	1	1	1	1	2	2	2	4	2	3	19	0	0	0	0	0	1	1	1	3	0.006005	0.002907	0.005021	0	0	0
0	3	0	0	1	0	1	0	58	1	0.3	206	432	850	124	329	1040	454	1,204	3,806	4	11	37	1	2	7	1	2	9	2	6	15	3	10	36	0	1	6	0	1	8	1	5	14	0.00661	0.008305	0.009458	0	0.00083	0.001576
0	9	3	0	1	0	0	0	45	0	4.3	205	431	849	83	308	1089	304	1,127	3,986	8	18	32	1	1	1	1	1	1	2	3	5	7	17	31	0	0	0	0	0	0	1	2	4	0.023043	0.015081	0.007778	0	0	0
0	9	0	0	0	0	0	0	39	0	0.1	204	430	848	83	237	688	304	867	2,518	4	13	40	1	1	3	1	1	5	1	1	8	3	12	39	0	0	2	0	0	4	0	0	7	0.009876	0.013834	0.015488	0	0	0.000794
0	11	0	0	1	0	0	0	62	0	4.2	210	429	847	74	299	1078	271	1,094	3,945	1	4	33	1	2	5	1	2	6	1	2	10	0	3	32	0	1	4	0	1	5	0	1	9	0	0.002741	0.008111	0	0.000914	0.001014
0	0	0	1	0	0	0	1	79	0	2.4	209	428	846	61	319	1107	223	1,168	4,052	2	10	24	1	2	2	1	3	4	1	4	7	1	9	23	0	1	1	0	2	3	0	3	6	0.004479	0.007709	0.005677	0	0.000857	0.000247
0	4	3	0	0	0	0	0	22	1	3.2	208	427	845	76	287	1074	278	1,050	3,931	7	12	64	1	1	2	2	2	7	2	3	19	6	11	63	0	0	1	1	1	6	1	2	18	0.02157	0.010472	0.016027	0	0	0.000254
0	7	0	2	0	0	0	1	39	0	2.5	207	426	844	92	281	763	337	1,028	2,793	8	14	40	1	1	4	1	1	7	3	4	14	7	13	39	0	0	3	0	0	6	2	3	13	0.020789	0.01264	0.013966	0	0	0.001074
0	7	0	0	1	0	0	0	64	0	2.9	208	425	850	60	237	1088	220	867	3,982	2	15	57	1	2	5	2	7	18	2	9	24	1	14	56	0	1	4	1	6	17	1	8	23	0.004554	0.01614	0.014063	0	0.001153	0.001005
0	7	0	1	0	0	0	1	34	1	4.5	207	424	849	96	242	801	351	886	2,932	3	8	31	1	3	5	1	3	7	1	4	10	2	7	30	0	2	4	0	2	6	0	3	9	0.005692	0.007903	0.010233	0	0.002258	0.001364
0	3	0	0	0	0	0	0	38	1	4.3	209	428	849	57	170	805	209	622	2,946	4	6	20	2	3	3	2	3	4	2	3	7	3	5	19	1	2	2	1	2	3	1	2	6	0.01438	0.008036	0.006449	0.004793	0.003214	0.000679
0	0	0	0	0	0	0	0	21	0	1.5	208	427	848	52	207	962	190	758	3,521	6	17	41	1	1	2	2	4	6	2	4	6	5	16	40	0	0	1	1	3	5	1	3	5	0.026272	0.021119	0.011361	0	0	0.000284
0	0	1	0	0	0	0	0	22	0	2.3	212	428	852	66	323	819	242	1,182	2,998	1	9	27	1	2	4	1	3	6	1	4	9	0	8	26	0	1	3	0	2	5	0	3	8	0	0.006767	0.008674	0	0.000846	0.001001
0	0	0	0	0	0	0	0	82	0	2.9	218	433	854	63	223	708	231	816	2,591	2	2	17	1	1	1	1	1	1	1	1	3	1	1	16	0	0	0	0	0	0	0	0	2	0.004337	0.001225	0.006175	0	0	0
0	7	3	0	0	0	0	0	33	1	2.9	217	432	853	61	248	1109	223	908	4,059	1	8	35	1	1	3	1	2	6	1	2	8	0	7	34	0	0	2	0	1	5	0	1	7	0	0.007712	0.008377	0	0	0.000493
0	14	0	1	0	0	0	1	58	0	0.1	219	435	852	48	169	589	176	619	2,156	6	19	44	3	4	4	4	6	6	4	7	10	5	18	43	2	3	3	3	5	5	3	6	9	0.028461	0.029101	0.019947	0.011384	0.00485	0.001392
0	0	0	0	3	0	0	0	25	1	2.9	218	434	851	104	361	1338	381	1,321	4,897	9	22	59	1	1	2	1	3	6	1	5	12	8	21	58	0	0	1	0	2	5	0	4	11	0.021017	0.015894	0.011844	0	0	0.000204
0	3	0	2	0	1	1	1	46	1	0.1	220	439	857	75	202	913	275	739	3,342	1	10	36	1	3	6	1	3	6	1	4	11	0	9	35	0	2	5	0	2	5	0	3	10	0	0.012173	0.010474	0	0.002705	0.001496
0	9	0	0	1	0	0	3	56	0	3	219	438	856	57	226	873	209	827	3,195	2	9	50	1	1	7	1	1	9	1	2	16	1	8	49	0	0	6	0	0	8	0	1	15	0.004793	0.009672	0.015336	0	0	0.001878
0	9	0	1	0	0	0	1	63	0	1.5	218	437	855	59	303	951	216	1,109	3,481	10	24	59	4	4	9	6	6	12	6	7	20	9	23	58	3	3	8	5	5	11	5	6	19	0.041678	0.02074	0.016664	0.013893	0.002705	0.002298
0	1	0	2	0	0	0	1	58	1	3	218	438	855	36	212	1026	132	776	3,755	11	18	48	1	2	4	5	7	16	7	9	22	10	17	47	0	1	3	4	6	15	6	8	21	0.075896	0.021909	0.012516	0	0.001289	0.000799
0	1	0	1	0	0	0	1	78	0	2.9	217	437	854	38	162	708	139	593	2,591	6	12	30	2	2	3	3	4	5	3	5	9	5	11	29	1	1	2	2	3	4	2	4	8	0.035951	0.018552	0.011191	0.00719	0.001687	0.000772
0	0	0	0	0	0	0	0	85	0	2.5	216	436	853	89	266	1039	326	974	3,803	2	5	24	1	1	2	1	1	2	1	1	4	1	4	23	0	0	1	0	0	1	0	0	3	0.00307	0.004109	0.006048	0	0	0.000263
0	7	0	0	0	0	1	0	56	0	3.8	215	435	852	58	140	531	212	512	1,943	3	3	10	1	1	1	1	1	1	1	1	1	2	2	9	0	0	0	0	0	0	0	0	0	0.009422	0.003903	0.004631	0	0	0
0	3	0	0	0	0	1	0	31	1	3.8	214	434	851	63	133	525	231	487	1,922	3	5	20	1	1	4	1	2	6	1	3	8	2	4	19	0	0	3	0	1	5	0	2	7	0.008674	0.008217	0.009888	0	0	0.001561
0	4	0	0	0	0	0	0	15	0	0.5	214	434	852	105	303	1261	384	1,109	4,615	3	6	43	1	1	3	1	1	4	2	3	10	2	5	42	0	0	2	0	0	3	1	2	9	0.005204	0.004509	0.0091	0	0	0.000433
0	7	3	0	0	0	0	0	26	0	2.8	217	436	854	64	184	1003	234	673	3,671	1	4	20	1	1	4	1	1	5	1	2	6	0	3	19	0	0	3	0	0	4	0	1	5	0	0.004455	0.005176	0	0	0.000817
0	4	3	0	0	0	0	0	21	0	3.2	215	434	857	81	350	944	296	1,281	3,455	13	29	74	3	5	7	5	9	15	8	14	28	12	28	73	2	4	6	4	8	14	7	13	27	0.040478	0.021858	0.021129	0.006746	0.003123	0.001737
0	9	1	0	0	0	0	0	51	0	2.9	214	433	856	38	105	437	139	384	1,599	6	10	23	1	2	2	1	2	3	4	5	6	5	9	22	0	1	1	0	1	2	3	4	5	0.035951	0.023419	0.013755	0	0.002602	0.000625
0	9	0	0	0	0	0	0	58	0	1.4	213	432	855	102	337	1289	373	1,233	4,718	11	17	49	2	2	3	2	2	5	3	4	12	10	16	48	1	1	2	1	1	4	2	3	11	0.026787	0.012972	0.010174	0.002679	0.000811	0.000424
0	3	0	1	0	0	0	1	23	1	3.3	212	431	854	29	145	600	106	531	2,196	5	6	8	1	1	1	2	2	2	4	4	4	4	5	7	0	0	0	1	1	1	3	3	3	0.037686	0.009422	0.003188	0	0	0
0	7	0	2	1	0	0	1	30	0	0.1	214	436	853	54	195	773	198	714	2,829	5	19	40	1	1	1	1	1	2	1	3	5	4	18	39	0	0	0	0	0	1	0	2	4	0.020239	0.025221	0.013785	0	0	0
0	7	0	1	0	1	0	1	37	1	1.4	213	435	852	102	337	1289	373	1,233	4,718	11	17	49	1	1	2	1	1	4	2	3	11	10	16	48	0	0	1	0	0	3	1	2	10	0.026787	0.012972	0.010174	0	0	0.000212
0	3	0	2	0	0	0	1	41	1	1.9	212	434	851	87	264	983	318	966	3,598	2	9	30	1	4	6	1	5	7	1	7	10	1	8	29	0	3	5	0	4	6	0	6	9	0.003141	0.00828	0.008061	0	0.003105	0.00139
0	0	0	0	0	0	0	0	28	0	3.4	211	433	850	93	228	908	340	834	3,323	6	8	23	3	4	6	3	5	8	4	6	11	5	7	22	2	3	5	2	4	7	3	5	10	0.014689	0.008388	0.00662	0.005876	0.003595	0.001505
0	7	3	2	0	0	0	1	24	0	1.1	211	436	855	61	210	700	223	769	2,562	1	3	35	1	2	5	1	2	9	1	3	15	0	2	34	0	1	4	0	1	8	0	2	14	0	0.002602	0.013271	0	0.001301	0.001561
0	4	3	0	0	0	0	0	19	0	1.5	210	435	854	79	316	1234	289	1,157	4,516	4	8	58	2	2	2	2	3	6	3	6	17	3	7	57	1	1	1	1	2	5	2	5	16	0.010376	0.006052	0.012621	0.003459	0.000865	0.000221
0	10	1	0	0	0	0	0	32	1	2.6	209	434	853	66	301	1374	242	1,102	5,029	7	14	46	4	5	6	4	6	8	4	6	12	6	13	45	3	4	5	3	5	7	3	5	11	0.024839	0.0118	0.008948	0.012419	0.003631	0.000994
0	9	0	0	1	0	0	0	31	1	0.2	208	433	852	48	154	548	176	564	2,006	5	9	41	2	2	5	2	2	6	2	2	6	4	8	40	1	1	4	1	1	5	1	1	5	0.022769	0.014193	0.019943	0.005692	0.001774	0.001994
0	9	0	0	0	0	0	0	26	0	2.8	207	432	851	31	192	828	113	703	3,030	1	8	41	1	2	3	1	2	5	1	3	14	0	7	40	0	1	2	0	1	4	0	2	13	0	0.009961	0.013199	0	0.001423	0.00066
0	9	0	2	0	0	0	1	31	1	4.4	206	431	850	37	203	725	135	743	2,654	12	22	47	3	4	6	4	6	12	4	7	15	11	21	46	2	3	5	3	5	11	3	6	14	0.081229	0.028265	0.017336	0.014769	0.004038	0.001884
0	0	0	0	1	1	1	0	42	1	3.1	210	437	854	96	302	900	351	1,105	3,294	7	23	71	2	3	6	2	6	13	2	8	25	6	22	70	1	2	5	1	5	12	1	7	24	0.017077	0.019904	0.021251	0.002846	0.001809	0.001518
0	4	3	2	0	0	0	1	22	1	1.3	213	436	856	51	184	429	187	673	1,570	2	2	10	1	1	2	1	1	3	1	1	3	1	1	9	0	0	1	0	0	2	0	0	2	0.005357	0.001485	0.005732	0	0	0.000637
0	9	0	2	0	0	0	1	20	0	2.6	212	435	855	66	303	1366	242	1,109	5,000	6	15	46	2	4	5	2	5	7	2	5	11	5	14	45	1	3	4	1	4	6	1	4	10	0.020699	0.012624	0.009001	0.00414	0.002705	0.0008
0	3	0	0	0	0	0	0	30	1	1.8	211	434	854	57	194	715	209	710	2,617	3	4	31	2	2	6	2	2	9	3	3	13	2	3	30	1	1	5	1	1	8	2	2	12	0.009587	0.004225	0.011464	0.004793	0.001408	0.001911
0	7	3	0	0	0	0	0	37	0	4.1	210	433	853	56	210	842	205	769	3,082	6	25	46	2	2	3	3	4	6	3	10	16	5	24	45	1	1	2	2	3	5	2	9	15	0.024395	0.031226	0.014602	0.004879	0.001301	0.000649
0	9	0	1	0	0	1	1	49	0	3.1	209	432	852	41	206	867	150	754	3,173	1	5	25	1	1	5	1	1	5	1	1	7	0	4	24	0	0	4	0	0	4	0	0	6	0	0.005305	0.007563	0	0	0.001261
0	4	0	0	0	1	0	0	21	0	0.1	208	431	851	39	157	737	143	575	2,697	11	16	32	1	1	1	4	5	6	5	7	12	10	15	31	0	0	0	3	4	5	4	6	11	0.070057	0.026104	0.011492	0	0	0
0	9	0	0	1	0	0	0	57	0	0.6	208	430	850	46	182	934	168	666	3,418	3	7	39	2	3	5	2	3	6	2	3	11	2	6	38	1	2	4	1	2	5	1	2	10	0.011879	0.009007	0.011116	0.00594	0.003002	0.00117
0	7	0	2	0	0	0	1	42	1	5.6	207	429	849	86	309	1239	315	1,131	4,535	4	6	19	1	1	1	2	3	3	3	4	8	3	5	18	0	0	0	1	2	2	2	3	7	0.009531	0.004421	0.003969	0	0	0
0	0	0	0	0	0	0	0	14	0	2.8	206	428	848	58	196	715	212	717	2,617	5	9	26	2	3	4	2	3	6	3	4	12	4	8	25	1	2	3	1	2	5	2	3	11	0.018843	0.011152	0.009553	0.004711	0.002788	0.001146
0	10	3	0	0	0	0	0	29	0	5.1	205	427	847	44	178	712	161	651	2,606	8	14	18	3	3	3	3	3	3	3	5	6	7	13	17	2	2	2	2	2	2	2	4	5	0.043467	0.019955	0.006524	0.012419	0.00307	0.000767
0	0	0	0	0	0	0	0	56	0	1.6	204	426	846	36	98	292	132	359	1,069	1	2	4	1	1	1	1	1	1	1	1	1	0	1	3	0	0	0	0	0	0	0	0	0	0	0.002788	0.002807	0	0	0
0	9	0	2	0	0	1	1	54	1	2.8	203	425	845	77	204	791	282	747	2,895	4	7	15	1	2	2	2	3	3	2	3	3	3	6	14	0	1	1	1	2	2	1	2	2	0.010645	0.008036	0.004836	0	0.001339	0.000345
0	7	3	1	0	0	0	1	38	0	4.1	202	424	844	57	151	788	209	553	2,884	1	2	14	1	1	1	1	1	1	1	1	5	0	1	13	0	0	0	0	0	0	0	0	4	0	0.001809	0.004508	0	0	0
0	9	3	1	0	0	0	1	70	0	3.4	205	425	848	108	290	797	395	1,061	2,917	2	5	16	1	1	1	1	1	2	1	2	6	1	4	15	0	0	0	0	0	1	0	1	5	0.00253	0.003769	0.005142	0	0	0
0	9	1	1	1	0	0	1	28	0	3.8	204	424	847	84	233	610	307	853	2,233	5	8	18	1	1	1	2	2	4	4	4	6	4	7	17	0	0	0	1	1	3	3	3	5	0.013011	0.008208	0.007614	0	0	0
0	4	0	0	0	0	0	0	21	0	0.1	206	424	851	40	160	576	146	586	2,108	6	16	42	2	4	4	3	5	5	3	6	9	5	15	41	1	3	3	2	4	4	2	5	8	0.034153	0.025615	0.019448	0.006831	0.005123	0.001423
0	10	0	0	0	0	0	0	30	1	0.5	206	425	854	103	294	953	377	1,076	3,488	2	5	38	1	1	2	1	1	6	1	1	7	1	4	37	0	0	1	0	0	5	0	0	6	0.002653	0.003717	0.010608	0	0	0.000287
0	11	0	1	0	0	0	1	31	1	4.1	205	424	853	72	190	729	264	695	2,668	2	3	9	1	2	4	1	2	4	1	2	5	1	2	8	0	1	3	0	1	3	0	1	4	0.003795	0.002876	0.002998	0	0.001438	0.001124
0	0	0	0	0	0	0	0	49	0	1.7	204	423	852	68	293	1195	249	1,072	4,374	2	7	54	1	1	3	1	2	6	1	4	18	1	6	53	0	0	2	0	1	5	0	3	17	0.004018	0.005595	0.012118	0	0	0.000457
0	7	3	1	0	0	0	1	36	0	2.9	203	422	851	67	198	860	245	725	3,148	4	18	38	1	2	4	1	7	13	3	11	19	3	17	37	0	1	3	0	6	12	2	10	18	0.012234	0.023459	0.011755	0	0.00138	0.000953
0	9	0	1	0	0	0	1	50	1	1	202	421	850	23	144	394	84	527	1,442	1	2	8	1	1	1	1	1	2	1	1	2	0	1	7	0	0	0	0	0	1	0	0	1	0	0.001897	0.004854	0	0	0
0	4	3	2	0	0	0	1	24	1	2.6	204	425	853	80	229	1433	293	838	5,245	6	10	41	2	2	4	3	3	6	4	4	8	5	9	40	1	1	3	2	2	5	3	3	7	0.017077	0.010738	0.007627	0.003415	0.001193	0.000572
0	7	3	0	0	0	0	0	39	0	1.4	203	424	852	91	300	979	333	1,098	3,583	12	23	56	2	3	6	3	5	9	3	6	17	11	22	55	1	2	5	2	4	8	2	5	16	0.033027	0.020036	0.01535	0.003002	0.001821	0.001395
0	0	0	0	0	0	0	0			2.1	202	423	851	63	234	958	231	856	3,506	3	5	16	1	1	1	1	1	2	1	1	6	2	4	15	0	0	0	0	0	1	0	0	5	0.008674	0.00467	0.004278	0	0	0
0	0	0	0	1	0	0	0	59	1	0.3	205	425	850	62	235	855	227	860	3,129	3	5	17	1	1	2	1	1	4	1	1	5	2	4	16	0	0	1	0	0	3	0	0	4	0.008814	0.004651	0.005113	0	0	0.00032
0	0	0	2	0	0	0	1	66	1	0.7	208	426	853	46	249	800	168	911	2,928	9	12	33	1	1	3	1	1	4	4	4	10	8	11	32	0	0	2	0	0	3	3	3	9	0.047517	0.01207	0.010929	0	0	0.000683
0	10	0	0	0	0	0	0	25	0	3.1	207	425	852	100	240	718	366	878	2,628	2	7	32	1	1	4	1	1	7	1	1	9	1	6	31	0	0	3	0	0	6	0	0	8	0.002732	0.006831	0.011797	0	0	0.001142
0	3	0	2	0	0	0	1	28	0	2.5	206	424	851	31	112	542	113	410	1,984	4	9	26	2	2	2	2	2	3	3	4	6	3	8	25	1	1	1	1	1	2	2	3	5	0.026441	0.019516	0.012603	0.008814	0.00244	0.000504
0	9	1	0	3	0	0	0	31	1	2.9	212	428	857	84	287	1007	307	1,050	3,686	18	29	64	4	4	8	6	8	14	7	10	18	17	28	63	3	3	7	5	7	13	6	9	17	0.055295	0.026656	0.017093	0.009758	0.002856	0.001899
0	14	0	1	1	1	0	1	49	0	2	211	427	856	34	152	679	124	556	2,485	12	12	27	2	2	5	3	3	7	6	6	12	11	11	26	1	1	4	2	2	6	5	5	11	0.088396	0.019773	0.010462	0.008036	0.001798	0.00161
0	11	3	1	0	0	0	1	23	1		210	426	855	48	234	701	176	856	2,566	2	8	19	1	1	2	2	2	4	2	2	4	1	7	18	0	0	1	1	1	3	1	1	3	0.005692	0.008173	0.007016	0	0	0.00039
0	0	0	2	0	0	0	1	31	0	4.5	209	425	854	112	296	895	410	1,083	3,276	2	8	33	1	1	5	1	1	7	1	3	11	1	7	32	0	0	4	0	0	6	0	2	10	0.00244	0.006461	0.009769	0	0	0.001221
0	11	3	0	0	1	0	5	25	1	4.6	213	428	857	78	249	817	285	911	2,990	3	7	23	1	2	2	1	3	3	1	4	8	2	6	22	0	1	1	0	2	2	0	3	7	0.007006	0.006584	0.007357	0	0.001097	0.000334
0	9	0	0	1	0	0	2	51	0	4.5	212	427	856	48	254	1086	176	930	3,975	4	12	41	1	2	3	3	4	6	3	5	12	3	11	40	0	1	2	2	3	5	2	4	11	0.017077	0.011833	0.010064	0	0.001076	0.000503
0	7	0	0	1	0	0	0	51	0	1.3	211	426	855	78	254	921	285	930	3,371	3	11	38	1	2	4	1	4	7	1	5	11	2	10	37	0	1	3	0	3	6	0	4	10	0.007006	0.010757	0.010976	0	0.001076	0.00089
0	3	0	0	0	0	0	0	28	1	3.5	210	425	854	79	209	820	289	765	3,001	4	8	29	2	4	6	2	4	8	2	5	13	3	7	28	1	3	5	1	3	7	1	4	12	0.010376	0.009151	0.00933	0.003459	0.003922	0.001666
0	9	0	2	0	1	0	1	54	1	0.4	218	431	856	59	224	799	216	820	2,924	10	18	37	1	1	4	1	2	5	2	5	11	9	17	36	0	0	3	0	1	4	1	4	10	0.041678	0.020736	0.01231	0	0	0.001026
0	7	3	0	0	0	0	0	36	0	1.3	221	433	855	23	81	465	84	296	1,702	4	5	14	1	1	3	1	1	3	2	3	7	3	4	13	0	0	2	0	0	2	1	2	6	0.035638	0.013493	0.007639	0	0	0.001175
0	7	0	1	0	0	0	1	32	0	2.3	220	432	854	74	170	682	271	622	2,496	1	3	10	1	1	1	1	2	2	1	2	3	0	2	9	0	0	0	0	1	1	0	1	2	0	0.003214	0.003606	0	0	0
0	4	0	2	0	0	0	1	14	0	2.8	219	431	853	154	448	1442	564	1,640	5,278	8	20	66	1	1	3	2	3	8	5	7	18	7	19	65	0	0	2	1	2	7	4	6	17	0.012419	0.011588	0.012316	0	0	0.000379
0	0	0	1	0	0	0	5	52	1	1.7	223	437	857	35	121	550	128	443	2,013	3	7	20	2	3	4	2	3	5	2	4	8	2	6	19	1	2	3	1	2	4	1	3	7	0.015613	0.013548	0.009439	0.007806	0.004516	0.00149
0	7	3	2	0	0	0	1	26	1	2.8	222	436	856	39	157	685	143	575	2,507	7	15	35	1	1	2	1	1	3	2	3	10	6	14	34	0	0	1	0	0	2	1	2	9	0.042034	0.024364	0.013561	0	0	0.000399
0	0	0	0	1	0	0	0	57	0	0.4	221	435	855	66	225	960	242	824	3,514	4	10	44	1	1	3	1	1	6	2	3	14	3	9	43	0	0	2	0	0	5	1	2	13	0.012419	0.010929	0.012238	0	0	0.000569
0	0	0	1	0	0	0	1	72	0	3.2	228	435	854	81	309	928	296	1,131	3,396	6	28	70	1	3	7	1	7	14	1	11	23	5	27	69	0	2	6	0	6	13	0	10	22	0.016866	0.023874	0.020315	0	0.001768	0.001767
0	7	0	1	0	0	0	5	40	0	6	227	434	853	75	287	1054	275	1,050	3,858	1	2	10	1	1	2	1	1	2	1	1	3	0	1	9	0	0	1	0	0	1	0	0	2	0	0.000952	0.002333	0	0	0.000259
0	9	0	2	0	1	0	1	43	0	3.8	226	433	852	67	267	991	245	977	3,627	4	27	63	1	4	8	2	5	12	2	5	18	3	26	62	0	3	7	1	4	11	1	4	17	0.012234	0.026606	0.017094	0	0.00307	0.00193
0	0	0	0	0	1	0	0	52	1		225	432	851	87	363	1008	318	1,329	3,689	1	1	14	1	1	2	1	1	3	1	1	4	0	0	13	0	0	1	0	0	2	0	0	3	0	0	0.003524	0	0	0.000271
0	3	0	0	0	0	0	0	30	1		224	434	854	91	225	923	333	824	3,378	2	3	15	1	2	2	1	2	3	1	2	3	1	2	14	0	1	1	0	1	2	0	1	2	0.003002	0.002429	0.004144	0	0.001214	0.000296
0	9	0	0	1	0	0	0	55	0	0.1	223	433	853	85	257	718	311	941	2,628	1	3	30	1	1	4	1	1	5	1	1	10	0	2	29	0	0	3	0	0	4	0	0	9	0	0.002126	0.011036	0	0	0.001142
0	4	0	2	0	0	0	1	18	1	3	222	432	852	77	237	683	282	867	2,500	3	7	29	1	1	5	1	2	9	1	3	10	2	6	28	0	0	4	0	1	8	0	2	9	0.007097	0.006917	0.011201	0	0	0.0016
0	14	0	0	0	0	0	0	54	0	4.4	224	431	850	57	206	863	209	754	3,159	4	10	40	1	1	1	1	1	3	2	4	13	3	9	39	0	0	0	0	0	2	1	3	12	0.01438	0.011937	0.012347	0	0	0
0	7	0	0	0	0	0	0	48	0	2.9	225	431	852	37	210	726	135	769	2,657	13	23	49	2	3	6	3	5	11	3	6	14	12	22	48	1	2	5	2	4	10	2	5	13	0.088613	0.028623	0.018064	0.007384	0.002602	0.001882
0	9	3	0	0	0	0	0	52	0	3.6	224	430	851	112	405	1112	410	1,482	4,070	8	17	42	1	3	3	2	5	7	2	5	10	7	16	41	0	2	2	1	4	6	1	4	9	0.017077	0.010794	0.010074	0	0.001349	0.000491
0	9	1	2	0	0	0	1	36	0	3.5	223	429	850	99	224	915	362	820	3,349	3	8	25	2	3	5	2	3	7	2	4	9	2	7	24	1	2	4	1	2	6	1	3	8	0.00552	0.008538	0.007167	0.00276	0.00244	0.001194
0	4	3	0	0	0	0	0	23	1	4.7	222	428	849	99	360	1184	362	1,318	4,333	1	4	32	1	1	1	1	2	3	1	2	13	0	3	31	0	0	0	0	1	2	0	1	12	0	0.002277	0.007154	0	0	0
0	7	3	0	0	0	0	0	22	1	3.6	221	427	848	67	245	856	245	897	3,133	6	10	23	1	1	3	1	1	3	1	1	5	5	9	22	0	0	2	0	0	2	0	0	4	0.02039	0.010037	0.007022	0	0	0.000638
0	9	3	1	0	0	0	1	47	0	4	220	426	847	89	250	762	326	915	2,789	2	8	20	1	1	2	1	1	5	1	3	8	1	7	19	0	0	1	0	0	4	0	2	7	0.00307	0.00765	0.006813	0	0	0.000359
0	0	0	0	0	0	0	0	69	0	2.8	219	425	846	69	209	642	253	765	2,350	1	6	12	1	2	2	1	2	2	1	2	2	0	5	11	0	1	1	0	1	1	0	1	1	0	0.006536	0.004681	0	0.001307	0.000426
0	9	0	0	0	0	0	0	60	1	1.9	219	423	852	84	242	831	307	886	3,041	3	6	20	3	3	4	3	3	5	3	3	9	2	5	19	2	2	3	2	2	4	2	2	8	0.006505	0.005645	0.006247	0.006505	0.002258	0.000986
0	4	3	0	0	0	1	0	20	1	0.5	218	422	851	40	202	843	146	739	3,085	9	16	32	2	2	4	3	3	6	4	5	10	8	15	31	1	1	3	2	2	5	3	4	9	0.054645	0.020289	0.010047	0.006831	0.001353	0.000972
0	0	0	0	0	0	0	0	48	0	3.3	217	421	850	76	278	881	278	1,017	3,224	6	14	42	2	3	6	2	4	12	3	5	15	5	13	41	1	2	5	1	3	11	2	4	14	0.017975	0.012777	0.012715	0.003595	0.001966	0.001551
0	7	0	1	0	0	0	1	33	0	4.3	222	420	853	72	242	745	264	886	2,727	8	20	44	2	3	4	3	6	10	3	8	18	7	19	43	1	2	3	2	5	9	2	7	17	0.026563	0.021451	0.01577	0.003795	0.002258	0.0011
0	0	1	0	0	0	0	0	64	0	2.2	221	419	852	90	300	978	329	1,098	3,579	12	23	56	2	2	6	2	3	10	2	4	17	11	22	55	1	1	5	1	2	9	1	3	16	0.033394	0.020036	0.015365	0.003036	0.000911	0.001397
0	4	3	2	0	0	0	1	23	0	0.7	220	418	851	69	311	1204	253	1,138	4,407	9	13	53	1	1	2	1	1	7	5	5	18	8	12	52	0	0	1	0	0	6	4	4	17	0.031678	0.010542	0.0118	0	0	0.000227
0	10	0	1	0	0	0	3	38	0	3.4	219	417	850	63	221	1004	231	809	3,675	2	11	25	1	2	2	1	2	2	1	2	3	1	10	24	0	1	1	0	1	1	0	1	2	0.004337	0.012363	0.006531	0	0.001236	0.000272
[truncated: 1,047 more rows]
[truncated: 6 more columns]
